# Supplementary material for: Analysis of the Effects of Five Factors Relevant to In Vitro Chondrogenesis of Human Mesenchymal Stem Cells Using Factorial Design and High Throughput mRNA-Profiling
Source: PLoS One. 2014 May 9;9(5):e96615. doi: 10.1371/journal.pone.0096615 (PMC4015996; doi:10.1371/journal.pone.0096615)
Supplement: Appendix S2 — Nanostring Gene Set. (XLS) [file pone.0096615.s002.xls]

## Sheet: Design Data
	Supporting Information Appendix S2: Geneset of chondrogenesis related genes in the custom made multiplexed Nanostring geneset.
	Detailed probe information columns:
	[CODESET_DETAILS]
	1 - Customer Identifiers:	Default is RefSeq Gene name, otherwise specified by customer
	2 - Accession number:	Accession number of requested target sequence.
	3 - Target Region in accession:	Region in the target mRNA being probed.
	4 - Target Sequence:	Sequence of target region.
	5 - Tm of capture probe IF below or above cutoff:	For probes with a Tm out of range, calculated Tm's are posted.
	6 - Tm of reporter probe IF below or above cutoff	For probes with a Tm out of range, calculated Tm's are posted.
	7 - Exception Flags
	[ T ]	Tm out of range
	[ X ]	Cross hyb signal expected
	[ V ]	Variant Specific
	[ S ]	Structural issues (GC%, hairpins, poly-G etc)
	[ C ]	Custom Sequence
	8 - Gene:	Common name for mRNA target sequence, as defined by RefSeq.
	9 - Part Numbers:	NanoString part number for this probe pair.
	10 - Nanostring Internal Identifiers
	11 – Comments
	CODESET DETAILS
Number	Customer Identifier	Accession	Targeted Region	Target Sequence	Tm_CP	Tm_RP	Flags	Gene	PN(CP;RP)	NSID	Comments
1	ACAN	NM_013227.3	335-435	AGTTCTTGGAGAAGGGAGTCCAACTCTTCAAGGTGAACTATGACCACTTTACTCTGGGTTTTCGTGACTCTGAGGGTCATCACTGCAGCTGTCACTGTAG	82	84		ACAN	343350;243350	NM_013227.3:335
2	ACTA1	NM_001100.3	45-145	GGCGACCAGGGCCCGAGCCGAGAGTAGCAGTTGTAGCTACCCGCCCAGAAACTAGACACAATGTGCGACGAAGACGAGACCACCGCCCTCGTGTGCGACA	83	82		ACTA1	301663;201663	NM_001100.3:45
3	ACTA2	NM_001613.1	645-745	ATTCCTTCGTTACTACTGCTGAGCGTGAGATTGTCCGGGACATCAAGGAGAAACTGTGTTATGTAGCTCTGGACTTTGAAAATGAGATGGCCACTGCCGC	81	78		ACTA2	301918;201918	NM_001613.1:645
4	ADAMTS1	NM_006988.3	2840-2940	GGTGTTGTCTTGAGGTACAGCGGCTCCTCTGCGGCATTGGAAAGAATTCGCAGCTTTAGCCCTCTCAAAGAGCCCTTGACCATCCAGGTTCTTACTGTGG	80	80		ADAMTS1	301002;201002	NM_006988.3:2840
5	ADAMTS5	NM_007038.3	8595-8695	CAACAGTGGTCAGTGACGTAAACTGCATGTGCATCTGAGGACATTTAAGGGGTCATTAAAATTTGAGGAGCATCAGGCCGGAGTAGCAGACTTTTAGATG	82	79		ADAMTS5	335290;235290	NM_007038.3:8595
6	ADAMTS7	NM_014272.3	893-993	CACGGCTGAGGCGTCTACACCAGCGGTCGGTCAGCAAAGAGAAGTGGGTGGAGACCCTGGTAGTAGCTGATGCCAAAATGGTGGAGTACCACGGACAGCC	85	85		ADAMTS7	343353;243353	NM_014272.3:893
7	ADAMTSL1	NM_139238.1	885-985	TTTCATTGTCAAGATTCGTAACTCGGGCTCCGCTGACAGTACAGTCCAGTTCATCTTCTATCAACCCATCATCCACCGATGGAGGGAGACGGATTTCTTT	79	79		ADAMTSL1	337536;237536	NM_139238.1:885
8	ADAMTSL4	NM_025008.3	1966-2066	CCAGCCTGTGGATGTCTATATGATCTTTCAGGAGGAAAACCCAGGCGTTTTTTATCAGTATGTCATCTCTTCACCTCCTCCAATCCTTGAGAACCCCACC	82	78		ADAMTSL4	343362;243362	NM_025008.3:1966
9	AGT	NM_000029.3	1711-1811	CCCGCCATTCTGCACACCGAGCTGAACCTGCAAAAATTGAGCAATGACCGCATCAGGGTGGGGGAGGTGCTGAACAGCATTTTTTTTGAGCTTGAAGCGG	85	82		AGT	315340;215340	NM_000029.3:1711
10	AGTR1	NM_000685.3	1825-1925	AGAGGAGCAACAGGAGATGAGAGTTCCAGATTGTTCTGTCCAGTTTCCAAAGGGCAGTAAAGTTTTCGTGCCGGTTTTCAGCTATTAGCAACTGTGCTAC	79	75		AGTR1	303294;203294	NM_000685.3:1825
11	AGTR2	NM_000686.3	995-1095	GGATGCTCTGGCCTGGATGGGTGTCATTAATAGCTGCGAAGTTATAGCAGTCATTGACCTGGCACTTCCTTTTGCCATCCTCTTGGGATTCACCAACAGC	83	80		AGTR2	302974;202974	NM_000686.3:995
12	AGTRAP/C11orf2	NM_001040197.1	354-454	TGGCTCAGCGGGACTCCATCGACGCCATAAGCATGTTTCTGGGTGGCTTGCTGGCCACCATCTTCCTGGACATCGTGCACATCAGCATCTTCTACCCGCG	82	83		AGTRAP	343326;243326	NM_001040197.1:354
13	ALPL	NM_000478.3	2065-2165	CAGGGTAGATTTCTCTTGGGCAGGCAGAGAGTACAGACTGCAGACATTCTCAAAGCCTCTTATTTTTCTAGCGAACGTATTTCTCCAGACCCAGAGGCCC	83	78		ALPL	314897;214897	NM_000478.3:2065
14	ANG	NM_001145.4	949-1049	AGTACCGAGCCACAGCGGGGTTCAGAAACGTTGTTGTTGCTTGTGAAAATGGCTTACCTGTCCACTTGGATCAGTCAATTTTCCGTCGTCCGTAACCAGC	81	79		ANG	326768;226768	NM_001145.4:949
15	ANG2	NM_001147.2	1775-1875	TCGCTCAAGGCCACAACCATGATGATCCGACCAGCAGATTTCTAAACATCCCAGTCCACCTGAGGAACTGTCTCGAACTATTTTCAAAGACTTAAGCCCA	83	81		ANGPT2	325207;225207	NM_001147.2:1775
16	ANGPTL2	NM_012098.2	1560-1660	TTTACTGGCTGACGAACCAAGGCAACTACAAACTCCTGGTGACCATGGAGGACTGGTCCGGCCGCAAAGTCTTTGCAGAATACGCCAGTTTCCGCCTGGA	82	82		ANGPTL2	310266;210266	NM_012098.2:1560
17	ANGPTL4	NM_139314.1	1250-1350	CACCTGCAGCCATTCCAACCTCAACGGCCAGTACTTCCGCTCCATCCCACAGCAGCGGCAGAAGCTTAAGAAGGGAATCTTCTGGAAGACCTGGCGGGGC	82	82		ANGPTL4	309057;209057	NM_139314.1:1250
18	ANGPTL5	NM_178127.4	1060-1160	TACCATTGGCTCTGTCACCAAAACACCGAGTGGTTTATACATAATTCACCCAGAAGGATCTAGCTACCCATTTGAGGTAATGTGTGACATGGATTACAGA	79	81		ANGPTL5	343377;243377	NM_178127.4:1060
19	ANGPTL7	NM_021146.2	1472-1572	CTATTTAAACCCACTGGGTCCTGCCACATCCTTCTCAAGGTGGTAGACTGAGTGGGGTCTCTCTGCCCAAGATCCCTGACATAGCAGTAGCTTGTCTTTT	83	83		ANGPTL7	343358;243358	NM_021146.2:1472
20	APOD	NM_001647.3	613-713	TGGAACTGTGAATCAAATCGAAGGTGAAGCCACCCCAGTTAACCTCACAGAGCCTGCCAAGCTGGAAGTTAAGTTTTCCTGGTTTATGCCATCGGCACCG	85	82		APOD	315372;215372	NM_001647.3:613
21	APOE	NM_000041.2	96-196	GGGCTGCGTTGCTGGTCACATTCCTGGCAGGATGCCAGGCCAAGGTGGAGCAAGCGGTGGAGACAGAGCCGGAGCCCGAGCTGCGCCAGCAGACCGAGTG	88	93		APOE	311744;211744	NM_000041.2:96
22	ARHGEF19	NM_153213.3	2700-2800	GCCTCCAGAGGGTCTCTCCGTCCTCATGCTCCTCAGTGTCCACACTTCAAGGCCAAGGATAGTTTCTTCCTCTGACATGGGGACCATAACAGGTGATCAC	83	84		ARHGEF19	343372;243372	NM_153213.3:2700
23	ARHGEF3	NM_001128615.1	1900-2000	TGTTGGCCCAGTCTCTCGTATCTGTACCTTTGTCCCTAGTACTGTAACTGCCAATCTGTCTGTGTAAGCTGGAATCTGTGGCAACTATTACCCTGTGTTG	79	80		ARHGEF3	328034;228034	NM_001128615.1:1900
24	ARNT2	NM_014862.3	5260-5360	CGGGCTCAAAGCTGGATTAGAAAGGGGAGAGGCACTTGTGACTTTGTTTGACTCTGTGACTCACTTCCTCGCTCACACCTTGTTTGAACTACTGGACTTT	84	80		ARNT2	337520;237520	NM_014862.3:5260
25	BAPX1	NM_001189.3	61-161	CTGCCCGCGGCGCAGATGGCTGTGCGCGGCGCCAACACCTTGACGTCCTTCTCCATCCAGGCGATCCTCAACAAGAAAGAGGAGCGCGGCGGGCTGGCCG	85	86		NKX3-2	325226;225226	NM_001189.3:61
26	BCL6	NM_001706.2	675-775	GTTGTGGACACTTGCCGGAAGTTTATTAAGGCCAGTGAAGCAGAGATGGTTTCTGCCATCAAGCCTCCTCGTGAAGAGTTCCTCAACAGCCGGATGCTGA	80	82		BCL6	300134;200134	NM_001706.2:675
27	BDKRB1	NM_000710.2	255-355	CCAGCTCTTCCCTCAAAATGCTACGGCCTGTGACAATGCTCCAGAAGCCTGGGACCTGCTGCACAGAGTGCTGCCAACATTTATCATCTCCATCTGTTTC	82	81		BDKRB1	300982;200982	NM_000710.2:255
28	BEX1	NM_018476.3	367-467	ACTGTGTGCCTAGAGGAAATCGTAGGCGGTTCCGCGTTAGGCAGCCCATCCTGCAGTATAGATGGGATATGATGCATAGGCTTGGAGAACCACAGGCAAG	83	83		BEX1	309401;209401	NM_018476.3:367
29	BGLAP	NM_199173.3	279-379	AGGAGGGAGGTGTGTGAGCTCAATCCGGACTGTGACGAGTTGGCTGACCACATCGGCTTTCAGGAGGCCTATCGGCGCTTCTACGGCCCGGTCTAGGGTG	85	85		BGLAP	335190;235190	NM_199173.3:279
30	BGN	NM_001711.3	1935-2035	TGTGTCTTGTGCTTCCTCAGACCTTTCTCGCTTCTGAGCTTGGTGGCCTGTTCCCTCCATCTCTCCGAACCTGGCTTCGCCTGTCCCTTTCACTCCACAC	81	83		BGN	309079;209079	NM_001711.3:1935
31	BID	NM_197966.1	2095-2195	GCTTAGCTTTAGAAACAGTGCAACACTGGTCTGCTGTTCCAGTGGTAAGCTATGTCCCAGGAATCAGTTTAAAAGCACGACAGTGGATGCTGGGTCCATA	79	79		BID	301997;201997	NM_197966.1:2095
32	BMP2	NM_001200.2	1515-1615	TTAGGATAAGCAGGTCTTTGCACCAAGATGAACACAGCTGGTCACAGATAAGGCCATTGCTAGTAACTTTTGGCCATGATGGAAAAGGGCATCCTCTCCA	81	80		BMP2	302379;202379	NM_001200.2:1515
33	BMP4	NM_001202.2	490-590	ACCGAATGCTGATGGTCGTTTTATTATGCCAAGTCCTGCTAGGAGGCGCGAGCCATGCTAGTTTGATACCTGAGACGGGGAAGAAAAAAGTCGCCGAGAT	80	80		BMP4	302832;202832	NM_001202.2:490
34	BMP6	NM_001718.2	1045-1145	CCTGTTTTTGTTGGACACCCGTGTAGTATGGGCCTCAGAAGAAGGCTGGCTGGAATTTGACATCACGGCCACTAGCAATCTGTGGGTTGTGACTCCACAG	82	82		BMP6	302383;202383	NM_001718.2:1045
35	BMP7	NM_001719.1	525-625	GCTTCGTCAACCTCGTGGAACATGACAAGGAATTCTTCCACCCACGCTACCACCATCGAGAGTTCCGGTTTGATCTTTCCAAGATCCCAGAAGGGGAAGC	79	79		BMP7	302384;202384	NM_001719.1:525
36	BMPR1A	NM_004329.2	1720-1820	AAATGAAGTTGATGTGCCCTTGAATACCAGGGTGGGCACCAAACGCTACATGGCTCCCGAAGTGCTGGACGAAAGCCTGAACAAAAACCACTTCCAGCCC	80	83		BMPR1A	302400;202400	NM_004329.2:1720
37	BMPR1B	NM_001203.1	430-530	GTTTCACGATGATAGAAGAGGATGACTCTGGGTTGCCTGTGGTCACTTCTGGTTGCCTAGGACTAGAAGGCTCAGATTTTCAGTGTCGGGACACTCCCAT	81	82		BMPR1B	304826;204826	NM_001203.1:430
38	BMPR2	NM_001204.5	1875-1975	AGGTTCTCGTGTCTAGGGAAAAACAGAGACCCAAGTTCCCAGAAGCCTGGAAAGAAAATAGCCTGGCAGTGAGGTCACTCAAGGAGACAATCGAAGACTG	80	79		BMPR2	304827;204827	NM_001204.5:1875
39	BST1	NM_004334.2	710-810	GAAAAGGGCATCCATCCAGTATTCCAAGGATAGTTCTGGGGTGATCCACGTCATGCTGAATGGTTCAGAGCCAACAGGAGCCTATCCCATCAAAGGTTTT	84	82		BST1	343340;243340	NM_004334.2:710
40	C1QTNF3	NM_030945.2	555-655	GCCCCAGTATCAGGTGTGTATTTCTTCACCTTCAGCATGATGAAGCATGAGGATGTTGAGGAAGTGTATGTGTACCTTATGCACAATGGCAACACAGTCT	79	83		C1QTNF3	317659;217659	NM_030945.2:555
41	CA12	NM_001218.3	2445-2545	CCATATTCTTCCCCGAATCACACAGACAGTTTCTGACAGGCGCAACTCCTCCATTTTCCTCCCGCAGGTGAGAACCCTGTGGAGATGAGTCAGTGCCATG	80	82		CA12	309091;209091	NM_001218.3:2445
42	CA5B	NM_007220.3	125-225	GATGAACAGCCTGAGGGTCATTCTTCAAGCCTCTCCAGGCAAATTGCTGTGGAGAAAGTTCCAGATTCCGAGATTCATGCCAGCGAGGCCCTGCAGCCTC	80	82		CA5B	309035;209035	NM_007220.3:125
43	CA9	NM_001216.2	960-1060	CAGGTCCCAGGACTGGACATATCTGCACTCCTGCCCTCTGACTTCAGCCGCTACTTCCAATATGAGGGGTCTCTGACTACACCGCCCTGTGCCCAGGGTG	82	82		CA9	310117;210117	NM_001216.2:960
44	CARD10	NM_014550.3	3370-3470	TGTCTGTGTCTTCTCCTTAAACACTCGCCCTGGAGTCTGTTCTCACACCTGTGCGCAGGTTTGCACACTCAAGTTCTCATGGGCAGGCTCAGGTCTGTCC	79	82		CARD10	301461;201461	NM_014550.3:3370
45	CASC3	NM_007359.3	3505-3605	TATAAAAACTCCTGGGCTTAAGGCCTAAGGAAGCCAGTCACCTTCTGGGCAAGGGCTCCTATCTTTCCTCCCTATCCATGGCACTAAACCACTTCTCTGC	81	81		CASC3	304774;204774	NM_007359.3:3505	endogenous referencegene
46	CASP3	NM_004346.3	135-235	TGGTTGGCGTCGCCTTGAAATCCCAGGCCGTGAGGAGTTAGCGAGCCCTGCTCACACTCGGCGCTCTGGTTTTCGGTGGGTGTGCCCTGCACCTGCCTCT	82	82		CASP3	300214;200214	NM_004346.3:135
47	CASP4	NM_001225.3	88-188	CACAGAAAAAAGCCACTTAAGGTGTTGGAATCCCTGGGCAAAGATTTCCTCACTGGTGTTTTGGATAACTTGGTGGAACAAAATGTACTGAACTGGAAGG	83	82		CASP4	315826;215826	NM_001225.3:88
48	CBFB	NM_022845.2	480-580	CAGGGAGAACAGCGACAAACACCTAGCCGAGAGTATGTCGACTTAGAAAGAGAAGCAGGCAAGGTATATTTGAAGGCTCCCATGATTCTGAATGGAGTCT	82	79		CBFB	310707;210707	NM_022845.2:480
49	CCL2	NM_002982.3	0-100	GAGGAACCGAGAGGCTGAGACTAACCCAGAAACATCCAATTCTCAAACTGAAGCTCGCACTCTCGCCTCCAGCATGAAAGTCTCTGCCGCCCTTCTGTGC	80	82		CCL2	301314;201314	NM_002982.3:0
50	CCNA2	NM_001237.2	1210-1310	CGGGACAAAGCTGGCCTGAATCATTAATACGAAAGACTGGATATACCCTGGAAAGTCTTAAGCCTTGTCTCATGGACCTTCACCAGACCTACCTCAAAGC	78	78		CCNA2	300109;200109	NM_001237.2:1210
51	CCNB1IP1	NM_021178.3	42-142	CTGGTTGAAGATGAAATCCACTGAGGAGGGAAGTCCAGCACCCTGTGTGCCAGTCCAGAACTGGCCCATCTGTAGACCCC	80	83		CCNB1IP1	310704;210704	NM_021178.3:42
52	CCNB2	NM_004701.2	980-1080	AGGTTGATGTTGAACAGCACACTTTAGCCAAGTATTTGATGGAGCTGACTCTCATCGACTATGATATGGTGCATTATCATCCTTCTAAGGTAGCAGCAGC	78	78		CCNB2	305836;205836	NM_004701.2:980
53	CCND1	NM_053056.2	690-790	TTGAACACTTCCTCTCCAAAATGCCAGAGGCGGAGGAGAACAAACAGATCATCCGCAAACACGCGCAGACCTTCGTTGCCCTCTGTGCCACAGATGTGAA	80	83		CCND1	301759;201759	NM_053056.2:690
54	CCND2	NM_001759.2	5825-5925	AGCCTGCATCCCTTCGCCTGCAGCCTACTTTGGGGAAATAAAGTGCCTTACTGACTGTAGCCATTACAGTATCCAATGTCTTTTGACAGGTGCCTGTCCT	81	78		CCND2	301699;201699	NM_001759.2:5825
55	CCNF	NM_001761.2	2585-2685	GTTTCTGTCTCCGCGGGAGTCCCGTGCAAGCCATCAGAATGTTGAAATGAGGGTGAAGAGCTCAGATCCCTCTCTTTGGAAAGTTTAGCCTGGAAGCAGT	82	83		CCNF	327499;227499	NM_001761.2:2585
56	CCNYL1	NM_152523.2	3156-3256	TGCTACCAAGCTGTAGGTGTCCCATTAAGTCCTGCTATTTAAGAAATACTTACATAACCCTTAGGAACTCTTCAGGCTTTAAAAGGCAAGGAGCAAATAA	79	81		CCNYL1	343369;243369	NM_152523.2:3156
57	CD109	NM_133493.3	3840-3940	CCCTGGATATTGAAGTTGCAGCCTATGCACTGCTCTCACACTTCTTACAATTTCAGACTTCTGAGGGAATCCCAATTATGAGGTGGCTAAGCAGGCAAAG	82	84		CD109	342105;242105	NM_133493.3:3840
58	CD24	NM_013230.2	95-195	ACCGACGGAGGGGACATGGGCAGAGCAATGGTGGCCAGGCTCGGGCTGGGGCTGCTGCTGCTGGCACTGCTCCTACCCACGCAGATTTATTCCAGTGAAA	93	93		CD24	302911;202911	NM_013230.2:95
59	CD248	NM_020404.2	950-1050	GACACAGATGAGTGCCAGATTGCCGGTGTGTGCCAGCAGATGTGTGTCAACTACGTTGGTGGCTTCGAGTGTTATTGTAGCGAGGGACATGAGCTGGAGG	82	82		CD248	302773;202773	NM_020404.2:950
60	CD44	NM_000610.3	2460-2560	GTGGGCAGAAGAAAAAGCTAGTGATCAACAGTGGCAATGGAGCTGTGGAGGACAGAAAGCCAAGTGGACTCAACGGAGAGGCCAGCAAGTCTCAGGAAAT	82	83		CD44	301771;201771	NM_000610.3:2460
61	CD55	NM_000574.3	101-201	CCCTACTCCACCCGTCTTGTTTGTCCCACCCTTGGTGACGCAGAGCCCCAGCCCAGACCCCGCCCAAAGCACTCATTTAACTGGTATTGCGGAGCCACGA	82	82		CD55	307124;207124	NM_000574.3:101
62	CD59	NM_000611.4	730-830	GACTTGAACTAGATTGCATGCTTCCTCCTTTGCTCTTGGGAAGACCAGCTTTGCAGTGACAGCTTGAGTGGGTTCTCTGCAGCCCTCAGATTATTTTTCC	81	78		CD59	302818;202818	NM_000611.4:730
63	CD74	NM_001025159.1	964-1064	TTCAGCCCCCAGCCCCTCCCCCATCTCCCACCCTGTACCTCATCCCATGAGACCCTGGTGCCTGGCTCTTTCGTCACCCTTGGACAAGACAAACCAAGTC	83	82		CD74	307137;207137	NM_001025159.1:964
64	CD9	NM_001769.2	405-505	ATATTCGCCATTGAAATAGCTGCGGCCATCTGGGGATATTCCCACAAGGATGAGGTGATTAAGGAAGTCCAGGAGTTTTACAAGGACACCTACAACAAGC	80	79		CD9	308879;208879	NM_001769.2:405
65	CDH11	NM_001797.2	1835-1935	CAGGAAGCCAAAGTCCCAGTGGCCATTAGGGTCCTTGATGTCAACGATAATGCTCCCAAGTTTGCTGCCCCTTATGAAGGTTTCATCTGTGAGAGTGATC	79	78		CDH11	310593;210593	NM_001797.2:1835
66	CDH13	NM_001257.3	3070-3170	CCACAGTCGTACTGATTCTAATGGGGACACAGATCATGGTAGAGAATCTCTCCCTCCTCAGTAAATGTACAACTGCACCTGTCATCATGGAGGTCATACA	81	80		CDH13	301916;201916	NM_001257.3:3070
67	CDH15	NM_004933.2	368-468	GACAAGTTCACAGGGAAGGTCTTCCTCAATGCCATGCTGGACCGCGAGAAGACTGATCGCTTCAGGCTAAGAGCGTTTGCCCTGGACCTGGGAGGATCCA	86	84		CDH15	343344;243344	NM_004933.2:368
68	CDH2	NM_001792.3	941-1041	GGTCATCCCTCCAATCAACTTGCCAGAAAACTCCAGGGGACCTTTTCCTCAAGAGCTTGTCAGGATCAGGTCTGATAGAGATAAAAACCTTTCACTGCGG	84	82		CDH2	311851;211851	NM_001792.3:941
69	CDKN1A	NM_000389.2	1975-2075	CATGTGTCCTGGTTCCCGTTTCTCCACCTAGACTGTAAACCTCTCGAGGGCAGGGACCACACCCTGTACTGTTCTGTGTCTTTCACAGCTCCTCCCACAA	80	82		CDKN1A	301227;201227	NM_000389.2:1975	endogenous referencegene
70	CDKN1B	NM_004064.2	365-465	GCTTCCGAGAGGGGTTCGGGCCGCGTAGGGGCGCTTTGTTTTGTTCGGTTTTGTTTTTTTGAGAGTGCGAGAGAGGCGGTCGTGCAGACCCGGGAGAAAG	82	81		CDKN1B	301728;201728	NM_004064.2:365	endogenous referencegene
71	CDKN1C	NM_000076.2	1605-1705	TGTCCAGGCGTGGACCGCTCTGCCACGCACTAGCTCGGTTATTGGTTATGCCAAAGGCACTCTCCATCTCCCACATCTGGTTATTGACAAGTGTAACTTT	84	79		CDKN1C	316746;216746	NM_000076.2:1605
72	CDKN2A	NM_000077.3	975-1075	AAGCGCACATTCATGTGGGCATTTCTTGCGAGCCTCGCAGCCTCCGGAAGCTGTCGACTTCATGACAAGCATTTTGTGAACTAGGGAAGCTCAGGGGGGT	82	81		CDKN2A	302810;202810	NM_000077.3:975
73	CDKN2B	NM_004936.3	1175-1275	CACTTGGGTGACGGCAGTCGATGCGTTCACTCCAATGTCTGCTGAGGAGTTATGGTGAACCCACAACTTAGGCCCTAGCGGCAGAAAGGAAAACCTGAAG	82	81		CDKN2B	301731;201731	NM_004936.3:1175
74	CDKN2C	NM_001262.2	1295-1395	ATAATGTAAACGTCAATGCACAAAATGGATTTGGAAGGACTGCGCTGCAGGTTATGAAACTTGGAAATCCCGAGATTGCCAGGAGACTGCTACTTAGAGG	82	84		CDKN2C	311755;211755	NM_001262.2:1295
75	CDKN2D	NM_001800.3	870-970	CTTTCTCTTCTTGTTTCTCCTGCCCACTGCTGCAGTAGGGGAGGAGCACAGTTTGTGGCTTATAGGTGTTGGTTTTGGGGGTGTGAGTGTTTGGGGGACG	84	79		CDKN2D	311761;211761	NM_001800.3:870
76	CEBPA	NM_004364.2	1320-1420	GAGCTGGGAGCCCGGCAACTCTAGTATTTAGGATAACCTTGTGCCTTGGAAATGCAAACTCACCGCTCCAATGCCTACTGAGTAGGGGGAGCAAATCGTG	81	82		CEBPA	305833;205833	NM_004364.2:1320
77	CEBPB	NM_005194.2	1420-1520	CAACCGCACATGCAGATGGGGCTCCCGCCCGTGGTGTTATTTAAAGAAGAAACGTCTATGTGTACAGATGAATGATAAACTCTCTGCTTCTCCCTCTGCC	81	77		CEBPB	305231;205231	NM_005194.2:1420
78	CHAD	NM_001267.2	810-910	ACACCAACCTGGAGAAGTTCTCAGATGGTGCCTTCCTGGGTGTAACCACGCTGAAACACGTCCATTTGGAGAACAACCGCTTGAACCAGCTACCCTCCAA	83	83		CHAD	343329;243329	NM_001267.2:810
79	CHST1	NM_003654.4	669-769	CCATGCAATGTTCCTGGAAGGCCGTCCTCCTCCTTGCCCTGGCCTCCATTGCCATCCAGTACACGGCCATCCGCACCTTCACCGCCAAGTCCTTTCACAC	85	85		CHST1	315696;215696	NM_003654.4:669
80	CHST3	NM_004273.3	6210-6310	TTCCTAAATGCAGCCGCATCACCTGTCAACTCGCTGCAGTTTCAGAGACAGTGGAAGCTGCTCTTTACCTCAAAAGCACAAAGCAGAATTGGCAACTTCA	83	83		CHST3	317593;217593	NM_004273.3:6210
81	CHST6	NM_021615.4	4670-4770	ACTTGCTTTGTCCTGTAGACAAGTGTAGTGCAACTTCCTGTGAGCCAGTTTGAAGCATAGGCCTTGGAAGCAAAACTTTACCTCCACCTGTCTTAGGTTT	80	81		CHST6	343359;243359	NM_021615.4:4670
82	CITED2	NM_006079.3	965-1065	AGGAGCTGCCCGAACTCTGGCTGGGGCAAAACGAGTTTGATTTTATGACGGACTTCGTGTGCAAACAGCAGCCCAGCAGAGTGAGCTGTTGACTCGATCG	81	82		CITED2	310111;210111	NM_006079.3:965
83	CITED4	NM_133467.2	915-1015	CTGGGACCCTGGCGTCCCTCCAGGCCTTGCCTCCTGCGGGAGGACAGTTTGGCTTCACTTCTCTGACCCCAGCCTCGGCCGTAAAGTGAAAGAGACCGGA	86	85		CITED4	330911;230911	NM_133467.2:915
84	CNN1	NM_001299.4	496-596	GTTTGAGAACACCAACCATACACAGGTGCAGTCCACCCTCCTGGCTTTGGCCAGCATGGCGAAGACGAAAGGAAACAAGGTGAACGTGGGAGTGAAGTAC	85	86		CNN1	343330;243330	NM_001299.4:496
85	CNN2	NM_004368.2	1762-1862	CCTGGGAAAGGGGACCGGGCCGTGATGTTAAATATCTCCGGCTCCCAAGTGACTGGATTTGCCTAGGACCTTCAGATCAACAGACTTCAGACCCTCAGAC	84	83		CNN2	343341;243341	NM_004368.2:1762
86	COL10A1	NM_000493.3	135-235	AACTTGGTTCATGGAGTGTTTTACGCTGAACGATACCAAATGCCCACAGGCATAAAAGGCCCACTACCCAACACCAAGACACAGTTCTTCATTCCCTACA	81	83		COL10A1	311541;211541	NM_000493.3:135
87	COL11A1	NM_001854.3	674-774	TAATGAGCATGGTATTCAGCAAATTGGTGTTGAGGTTGGGAGATCACCTGTTTTTCTGTTTGAAGACCACACTGGAAAACCTGCCCCAGAAGACTATCCC	81	82		COL11A1	317451;217451	NM_001854.3:674
88	COL11A2	NM_001163771.1	760-860	GTGCTCGTCCAGTATTGGACACCCATGGAGTGATCATCTTTGGTGCCCGTATTCTGGATGAAGAAGTCTTTGAGGGTGATGTCCAGGAGCTGGCCATTGT	83	84		COL11A2	343244;243244	NM_001163771.1:760
89	COL12A1	NM_004370.5	5829-5929	GGTACCAATCCCCGGGAATACCAATTATGCCATTCTTAGGAATCTGCAGCCAGATACCTCATACACTGTGACTGTAGTTCCCGTTTATACTGAAGGTGAT	82	79		COL12A1	328981;228981	NM_004370.5:5829
90	COL14A1	NM_021110.1	1865-1965	CTTTAAGTCCACCAAGAAACCTGAGAATCTCCAATGTTGGCTCTAACAGTGCTCGATTAACCTGGGACCCAACTTCAAGACAGATCAATGGTTATCGAAT	80	81		COL14A1	331564;231564	NM_021110.1:1865
91	COL18A1	NM_030582.3	5791-5891	CACCTGCCTCAGGACTGCGACGAAACCGGTGGGGCTGGTTCTGTAATTGTGTGTGATGTGAAGCCAATTCAGACAGGCAAATAAAAGTGACCTTTTACAC	85	80		COL18A1	320448;220448	NM_030582.3:5791
92	COL1A1	NM_000088.3	5210-5310	CAGAAACATCGGATTTGGGGAACGCGTGTCAATCCCTTGTGCCGCAGGGCTGGGCGGGAGAGACTGTTCTGTTCCTTGTGTAACTGTGTTGCTGAAAGAC	82	81		COL1A1	309113;209113	NM_000088.3:5210
93	COL1A2	NM_000089.3	2635-2735	CCAATGGATTTGCTGGTCCTGCTGGTGCTGCTGGTCAACCTGGTGCTAAAGGAGAAAGAGGAGCCAAAGGGCCTAAGGGTGAAAACGGTGTTGTTGGTCC	83	81		COL1A2	302811;202811	NM_000089.3:2635
94	COL27A1	NM_032888.2	5120-5220	GGATCCAAACCTTGGCTGCTCCTCTGACACCATCGAGGTCTCCTGCAACTTCACTCATGGTGGACAGACGTGTCTCAAGCCCATCACGGCCTCCAAGGTC	86	86		COL27A1	317503;217503	NM_032888.2:5120
95	COL2A1 (common)	NM_001844.4	4595-4695	GGCCCGAGCAGGAATTCGGTGTGGACATAGGGCCGGTCTGCTTCTTGTAAAAACCTGAACCCAGAAACAACACAATCCGTTGCAAACCCAAAGGACCCAA	85	84		COL2A1	312692;212692	NM_001844.4:4595
96	COL2A1_isoform1	NM_001844.4	216-316	GCTGACGCTGCTCGTCGCCGCTGTCCTTCGGTGTCAGGGCCAGGATGTCCAGGAGGCTGGCAGCTGTGTGCAGGATGGGCAGAGGTATAATGATAAGGAT	81	88		COL2A1	343323;243323	NM_001844.4:216	isoform specific probe (fetal type, variant 1)
97	COL2A1_isoform2	NM_033150.2	216-316	GCTGACGCTGCTCGTCGCCGCTGTCCTTCGGTGTCAGGGCCAGGATGTCCGGCAACCAGGACCAAAGGGACAGAAAGGAGAACCTGGAGACATCAAGGAT	81	88		COL2A1	343322;243322	NM_033150.2:216	isoform specific probe (mature type, variant 2)
98	COL3A1	NM_000090.3	180-280	TTGGCACAACAGGAAGCTGTTGAAGGAGGATGTTCCCATCTTGGTCAGTCCTATGCGGATAGAGATGTCTGGAAGCCAGAACCATGCCAAATATGTGTCT	81	80		COL3A1	309114;209114	NM_000090.3:180
99	COL4A1	NM_001845.4	780-880	TGGGCTTAAGTTTTCAAGGACCAAAAGGTGACAAGGGTGACCAAGGGGTCAGTGGGCCTCCAGGAGTACCAGGACAAGCTCAAGTTCAAGAAAAAGGAGA	80	82		COL4A1	309115;209115	NM_001845.4:780
100	COL4A2	NM_001846.2	1150-1250	GGCATTTCCTTGAAGGGAGAAGAAGGAATCATGGGCTTTCCTGGACTGAGGGGTTACCCTGGCTTGAGTGGTGAAAAAGGATCACCAGGACAGAAGGGAA	81	82		COL4A2	309116;209116	NM_001846.2:1150
101	COL6A1	NM_001848.2	3665-3765	CCTCTGTCCCCATAGCTGGTTTTTCCCACCAATCCTCACCTAACAGTTACTTTACAATTAAACTCAAAGCAAGCTCTTCTCCTCAGCTTGGGGCAGCCAT	80	81		COL6A1	316782;216782	NM_001848.2:3665
102	COL7A1	NM_000094.2	390-490	GCTCTGGGGGTGATGTGATCCGCGCCATCCGTGAGCTTAGCTACAAGGGGGGCAACACTCGCACAGGGGCTGCAATTCTCCATGTGGCTGACCATGTCTT	82	82		COL7A1	300021;200021	NM_000094.2:390
103	COL8A1	NM_001850.3	2140-2240	AGTGAAGTTTAACAAACTGCTGTATAACGGCAGACAGAACTACAACCCGCAGACAGGCATCTTCACCTGTGAGGTCCCTGGTGTCTACTACTTTGCATAC	84	83		COL8A1	325256;225256	NM_001850.3:2140
104	COL9A1	NM_001851.4	445-545	GGATTCCAACTAGGAATTTATATCCCAGTGGACTGCCTGAAGAATACTCCTTCTTGACGACGTTTCGAATGACTGGAAGCACTCTCAAAAAGAACTGGAA	83	81		COL9A1	328684;228684	NM_001851.4:445
105	COL9A2	NM_001852.3	2413-2513	ATTCGGCTGTTACCAAAACAAACATCTTAATCTGCACCTTTCTCCACTGGCCATCTTGTCCTTGGGTCAGTGGGACATGGGCACCTCGGGAGGCCCGGGC	78	85		COL9A2	343333;243333	NM_001852.3:2413
106	COL9A3	NM_001853.3	1999-2099	CCTGCCAAGGAGCCGTGTTAGGAGGGGTCGGGGAGAAATCAGGCTCTCGAAGCTCATAAAATTCAACGTGAGGAAGCAAGTGACAAGGACGCCCGAAGCA	86	85		COL9A3	333012;233012	NM_001853.3:1999
107	COMP	NM_000095.2	1744-1844	TGGCTGTGGGTTACACTGCCTTCAATGGCGTGGACTTCGAGGGCACGTTCCATGTGAACACGGTCACGGATGACGACTATGCGGGCTTCATCTTTGGCTA	84	84		COMP	311689;211689	NM_000095.2:1744
108	CP	NM_000096.3	1110-1210	TGGTATGGGTAATGAAGTTGATGTGCACGCAGCTTTCTTTCACGGGCAAGCACTGACTAACAAGAACTACCGTATTGACACAATCAACCTCTTTCCTGCT	81	81		CP	311522;211522	NM_000096.3:1110
109	CRLF1	NM_004750.4	941-1041	GAGGACCAGCTGAGCGTGCGCTGGGTGTCGCCACCCGCCCTCAAGGATTTCCTCTTTCAAGCCAAATACCAGATCCGCTACCGAGTGGAGGACAGTGTGG	86	85		CRLF1	343343;243343	NM_004750.4:941
110	CRTAC1	NM_018058.4	487-587	TCCTGACTATGACAGTAATCCCACCCAGCTCAACTATGGTGTGGCAGTTACTGATGTGGACCATGATGGGGACTTTGAGATCGTCGTGGCGGGGTACAAT	82	83		CRTAC1	343357;243357	NM_018058.4:487
111	CRTAP	NM_006371.4	4635-4735	CTGTTGGGTCCTTGTCTTGTGAGCCTGGGGTGAGCTCTCTGTACATGTTGTTGTTCCACGTATGGGTTGACTTGGCATGCTGGGGGGTCCTCGTTCACTC	83	84		CRTAP	343347;243347	NM_006371.4:4635
112	CRYGS	NM_017541.2	115-215	GACTGTGATTGCGACTGTGCAGATTTCCACACATACCTAAGTCGCTGCAACTCCATTAAAGTGGAAGGAGGCACCTGGGCTGTTTATGAAAGGCCCAACT	80	80		CRYGS	306458;206458	NM_017541.2:115
113	CTGF	NM_001901.2	1100-1200	ACCACCCTGCCGGTGGAGTTCAAGTGCCCTGACGGCGAGGTCATGAAGAAGAACATGATGTTCATCAAGACCTGTGCCTGCCATTACAACTGTCCCGGAG	82	81		CTGF	310125;210125	NM_001901.2:1100
114	CTNNB1	NM_001098210.1	1815-1915	TCTTGCCCTTTGTCCCGCAAATCATGCACCTTTGCGTGAGCAGGGTGCCATTCCACGACTAGTTCAGTTGCTTGTTCGTGCACATCAGGATACCCAGCGC	82	81		CTNNB1	302377;202377	NM_001098210.1:1815
115	CXCL12	NM_199168.2	505-605	GGGCCTGAGGTTTGCCAGCATTTAGACCCTGCATTTATAGCATACGGTATGATATTGCAGCTTATATTCATCCATGCCCTGTACCTGTGCACGTTGGAAC	81	78		CXCL12	310116;210116	NM_199168.2:505
116	CXCL14	NM_004887.4	1125-1225	CCATACGTCACTATACATCTGAGCTTTATAAGCGCCCGGGAGGAACAATGAGCTTGGTGGACACATTTCATTGCAGTGTTGCTCCATTCCTAGCTTGGGA	83	80		CXCL14	329281;229281	NM_004887.4:1125
117	CXCL16	NM_022059.2	2118-2218	ATCCTCCTGTACCCGCAACGAAGGCCTGGGCTTTCCCACCCTCCCTCCTTAGCAGGTGCCGTGCTGGGACACCATACGGGTTGGTTTCACCTCCTCAGTC	84	85		CXCL16	339296;239296	NM_022059.2:2118
118	CYB5B	NM_030579.2	480-580	TAGGCGCTGTTCTCTTAGGTTTCCTGTACCGCTACTACACATCGGAAAGCAAATCCTCCTGAGGAGGCCTTGCTGAAGTTAGAAAGTGCATCCACTTTGG	82	83		CYB5B	330900;230900	NM_030579.2:480	endogenous referencegene
119	CYC1	NM_001916.3	148-248	CAGCTCCCGCTACGGACACCTCAGGCAGTGGCCTTGTCGTCGAAGTCTGGCCTTTCCCGAGGCCGGAAAGTGATGCTGTCAGCGCTGGGCATGCTGGCGG	85	85		CYC1	333223;233223	NM_001916.3:148	endogenous referencegene
120	DCN	NM_001920.3	1185-1285	GTTGACAATGGCTCTCTGGCCAACACGCCTCATCTGAGGGAGCTTCACTTGGACAACAACAAGCTTACCAGAGTACCTGGTGGGCTGGCAGAGCATAAGT	82	83		DCN	300986;200986	NM_001920.3:1185
121	DDIT3	NM_004083.4	40-140	TTAAAGATGAGCGGGTGGCAGCGACAGAGCCAAAATCAGAGCTGGAACCTGAGGAGAGAGTGTTCAAGAAGGAAGTGTATCTTCATACATCACCACACCT	82	80		DDIT3	301362;201362	NM_004083.4:40
122	DKK1	NM_012242.2	75-175	CGGCACGGTTTCGTGGGGACCCAGGCTTGCAAAGTGACGGTCATTTTCTCTTTCTTTCTCCCTCTTGAGTCCTTCTGAGATGATGGCTCTGGGCGCAGCG	81	81		DKK1	300375;200375	NM_012242.2:75
123	DKK2	NM_014421.2	1135-1235	GTACTCGGCACAGAGATCGAAACCACGGTCATTACTCAAACCATGACTTGGGATGGCAGAATCTAGGAAGACCACACACTAAGATGTCACATATAAAAGG	79	79		DKK2	302412;202412	NM_014421.2:1135
124	DLX5	NM_005221.5	575-675	CCGAGCCCGAGGTGAGAATGGTGAATGGCAAACCAAAGAAAGTTCGTAAACCCAGGACTATTTATTCCAGCTTTCAGCTGGCCGCATTACAGAGAAGGTT	82	80		DLX5	311615;211615	NM_005221.5:575
125	DPT	NM_001937.3	1510-1610	TACTGGCAAACTCTCCTGGATTGGGCCTGATTTTTTTGGTGGGAAAGGCTGCCCTGGGGATCAACTTTCCTTCTGTGTGTGGCTCAGGAGTTCTTCTGCA	83	83		DPT	332889;232889	NM_001937.3:1510
126	EFNA1	NM_004428.2	650-750	TGCTGCCCCACGCCTCTTCCCACTTGCCTGGACTGTGCTGCTCCTTCCACTTCTGCTGCTGCAAACCCCGTGAAGGTGTATGCCACACCTGGCCTTAAAG	82	82		EFNA1	310525;210525	NM_004428.2:650
127	EFNB2	NM_004093.2	620-720	TTGTAAAACCAAATCCAGGTTCTAGCACAGACGGCAACAGCGCCGGACATTCGGGGAACAACATCCTCGGTTCCGAAGTGGCCTTATTTGCAGGGATTGC	80	81		EFNB2	302858;202858	NM_004093.2:620
128	EIF2B1	NM_001414.3	865-965	CTGTGTGTGCCAAAGCACAGAACAAACCTTTCTATGTGGTTGCAGAAAGTTTCAAGTTTGTCCGGCTCTTTCCACTAAACCAGCAAGACGTCCCAGATAA	82	79		EIF2B1	343331;243331	NM_001414.3:865
129	ELF1	NM_172373.3	355-455	TAAGGGGAATGCTTTATTATGGCTGCTGTTGTCCAACAGAACGACCTAGTATTTGAATTTGCTAGTAACGTCATGGAGGATGAACGACAGCTTGGTGATC	82	79		ELF1	343374;243374	NM_172373.3:355	endogenous referencegene
130	ELN	NM_000501.1	765-865	GCAGCAGCGGCAGCTAAAGCAGCAGCAAAGTTCGGTGCTGGAGCAGCCGGAGTCCTCCCTGGTGTTGGAGGGGCTGGTGTTCCTGGCGTGCCTGGGGCAA	82	85		ELN	302735;202735	NM_000501.1:765
131	EPHA2	NM_004431.2	1525-1625	GAGCCGAGTGTGGAAGTACGAGGTCACTTACCGCAAGAAGGGAGACTCCAACAGCTACAATGTGCGCCGCACCGAGGGTTTCTCCGTGACCCTGGACGAC	82	82		EPHA2	304925;204925	NM_004431.2:1525
132	EPYC	NM_004950.4	635-735	GATTGATGAAGATGCATTCCGAAAACTGCCTCAACTTCGAGAGCTTGTCCTGCGTGACAACAAAATAAGGCAGCTCCCAGAATTGCCAACCACTTTGACA	81	83		EPYC	343345;243345	NM_004950.4:635
133	ERF	NM_006494.2	2007-2107	TCCCTGTCTCTGTGGGTTTCTAAGCTCTGGGCAAAGTGGTGGTAGGGGGAGGGAGGGGGAAGTTAAGGGGGTCACCTCCATTCTGGGGAATTTATATTTG	86	84		ERF	343348;243348	NM_006494.2:2007
134	FGF11	NM_004112.2	1670-1770	CCTGAATCCTAGCTCTAGGACATAGATCATGACTCTCAGCCCTTTTACCCAGGATGGAGCTGGGGCCTGTATAGCCATATTATTGTTCTAAGTAAGTTCT	83	80		FGF11	343339;243339	NM_004112.2:1670
135	FGF2	NM_002006.4	620-720	GTCCGGGAGAAGAGCGACCCTCACATCAAGCTACAACTTCAAGCAGAAGAGAGAGGAGTTGTGTCTATCAAAGGAGTGTGTGCTAACCGTTACCTGGCTA	82	80		FGF2	310516;210516	NM_002006.4:620
136	FGF7	NM_002009.3	190-290	GAAAGGCTCAAGTTGCACCAGGCAGACAACAGACATGGAATTCTTATATATCCAGCTGTTAGCAACAAAACAAAAGTCAAATAGCAAACAGCGTCACAGC	83	84		FGF7	320395;220395	NM_002009.3:190
137	FGFBP2	NM_031950.3	951-1051	CTTTCTGGAGTTTGCAGAGTTCAGCAATATGATAGGGAACAGGTGCTGATGGGCCCAAGAGTGACAAGCATACACAACTACTTATTATCTGTAGAAGTTT	80	80		FGFBP2	326320;226320	NM_031950.3:951
138	FGFR1	NM_015850.2	1335-1435	TACAAGGTCCGTTATGCCACCTGGAGCATCATAATGGACTCTGTGGTGCCCTCTGACAAGGGCAACTACACCTGCATTGTGGAGAATGAGTACGGCAGCA	82	82		FGFR1	305052;205052	NM_015850.2:1335
139	FGFR2	NM_000141.4	705-805	TGGCCCGGCCCTCCTTCAGTTTAGTTGAGGATACCACATTAGAGCCAGAAGAGCCACCAACCAAATACCAAATCTCTCAACCAGAAGTGTACGTGGCTGC	82	80		FGFR2	306343;206343	NM_000141.4:705
140	FGFR3	NM_000142.2	1005-1105	GTTCTCTCCTTGCACAACGTCACCTTTGAGGACGCCGGGGAGTACACCTGCCTGGCGGGCAATTCTATTGGGTTTTCTCATCACTCTGCGTGGCTGGTGG	83	81		FGFR3	304787;204787	NM_000142.2:1005
141	FGFR4	NM_002011.3	1585-1685	AGGCGAGGGCTGCTTTGGCCAGGTAGTACGTGCAGAGGCCTTTGGCATGGACCCTGCCCGGCCTGACCAAGCCAGCACTGTGGCCGTCAAGATGCTCAAA	91	90		FGFR4	304708;204708	NM_002011.3:1585
142	FGFRL1	NM_001004356.2	410-510	CAGGTGGAGCGGGAGGATGCCGGCGTGTACGTGTGCAAGGCCACCAACGGCTTCGGCAGCCTGAGCGTCAACTACACCCTCGTCGTGCTGGATGACATTA	83	82		FGFRL1	304796;204796	NM_001004356.2:410
143	FMOD	NM_002023.3	2050-2150	AAGGTGGATAAGACTTCAGAAGAGGAAAGGCCAGACTTTGCTTACCATCAGCATCTGCAATGGGCCAAACACACCTCAAATTGGCTGAGTTGAGAAAGCA	79	79		FMOD	309159;209159	NM_002023.3:2050
144	FN1	NM_212482.1	1776-1876	GGGAATGGACATGCATTGCCTACTCGCAGCTTCGAGATCAGTGCATTGTTGATGACATCACTTACAATGTGAACGACACATTCCACAAGCGTCATGAAGA	83	81		FN1	315770;215770	NM_212482.1:1776
145	FOXA2	NM_021784.4	1774-1874	CCACACAGATACCCCACGTTCTATATAAGGAGGAAAACGGGAAAGAATATAAAGTTAAAAAAAAGCCTCCGGTTTCCACTACTGTGTAGACTCCTGCTTC	84	79		FOXA2	311825;211825	NM_021784.4:1774
146	FOXA3	NM_004497.2	1315-1415	CCTTCTGGTGACACTTCACTTGTCCCATTGGTTAACATCTGGGTGGGTCTATTACTTACTGTGATGACTGCTGTCTCAGTGGGCATGGTGTTGATCCACG	81	82		FOXA3	343381;243381	NM_004497.2:1315
147	FOXC1	NM_001453.1	1515-1615	TCGGTGCGGGAGATGTTCGAGTCACAGAGGATCGGCTTGAACAACTCTCCAGTGAACGGGAATAGTAGCTGTCAAATGGCCTTCCCTTCCAGCCAGTCTC	82	81		FOXC1	300115;200115	NM_001453.1:1515
148	FOXC2	NM_005251.2	1389-1489	CCCCGGCCACACGTTCGCGGCCCAGCAGCAAACTTTCCCCAACGTGCGGGAGATGTTCAACTCCCACCGGCTGGGGATTGAGAACTCGACCCTCGGGGAG	85	86		FOXC2	311735;211735	NM_005251.2:1389
149	FOXD1	NM_004472.2	1607-1707	CTCCTTTTCTCGTCTTGGTGGTTCGGTGTTTTGTTCGCTCCTCCAGGCGCGGCCCCTCTCGACCTCGCGCGCCCATTTTCGCCGCTGCGAATTCTCGGAC	75	84		FOXD1	310526;210526	NM_004472.2:1607
150	FOXD2	NM_004474.3	3825-3925	AGTCGCAGGCCAAGATTCTTTACAGTTTGAGAAATAAAAGCAGGGGGGTGGGGGCTTCGTTTTTTTCCCTGCCTCTGCGCCTCTCGGGGAACACATTCCG	82	81		FOXD2	343342;243342	NM_004474.3:3825
151	FOXM1	NM_021953.2	3208-3308	AAGTCTTTTGTATTGGGTCAGGAGTTGAATTTGGGGTGGGAGGATGGATGCAACTGAAGCAGAGTGTGGGTGCCCAGATGTGCGCTATTAGATGTTTCTC	80	83	X	FOXM1	317468;217468	NM_021953.2:3208	also targets PREDICTED: Homo sapiens hypothetical LOC100507424
152	FOXO1	NM_002015.3	1526-1626	TCTCATCACCAACATCATTAACTGTTTCGACCCAGTCCTCACCTGGCACCATGATGCAGCAGACGCCGTGCTACTCGTTTGCGCCACCAAACACCAGTTT	82	85		FOXO1	315830;215830	NM_002015.3:1526
153	FOXQ1	NM_033260.3	2089-2189	ACAGCTTTATTAGTGGTTCTCTAACTGTGGTCTCCTTGGGCCAAGCAATTTCTTTAAAGGAAAAGTTGATTATGTATGTGGGGTGCCAGGACCACTGCCT	78	82		FOXQ1	340980;240980	NM_033260.3:2089
154	FRZB	NM_001463.2	680-780	ACTGCGGACGGAGCTGATTTTCCTATGGATTCTAGTAACGGAAACTGTAGAGGGGCAAGCAGTGAACGCTGTAAATGTAAGCCTATTAGAGCTACACAGA	78	82		FRZB	302381;202381	NM_001463.2:680
155	FZD2	NM_001466.2	845-945	GGAGGAGACGCGTTTCGCGCGCCTCTGGATCCTCACCTGGTCGGTGCTGTGCTGCGCTTCCACCTTCTTCACTGTCACCACGTACTTGGTAGACATGCAG	82	82		FZD2	302382;202382	NM_001466.2:845
156	FZD4	NM_012193.2	7130-7230	CCACAGCTCCAGGAACCTTGAAGCCAATCTGGGGGACTTTCAGATGTTTGACAAAGAGGTACCAGGCAAACTTCCTGCTACACATGCCCTGAATGAATTG	81	79		FZD4	302410;202410	NM_012193.2:7130
157	FZD6	NM_003506.2	1525-1625	TTGGAGTCTTCAGCGGCTTGTATCTTGTGCCATTAGTGACACTTCTCGGATGTTACGTCTATGAGCAAGTGAACAGGATTACCTGGGAGATAACTTGGGT	78	80		FZD6	302398;202398	NM_003506.2:1525
158	FZD7	NM_003507.1	1890-1990	CCCTCTACTGAGAAGTGACCTGGAAGTGAGAAGTTCTTTGCAGATTTGGGGCGAGGGGTGATTTGGAAAAGAAGACCTGGGTGGAAAGCGGTTTGGATGA	79	81		FZD7	302399;202399	NM_003507.1:1890
159	FZD8	NM_031866.1	890-990	GTCTCCACCTTCCTTATCGACATGGAGCGCTTCAAGTACCCGGAGCGGCCCATTATCTTCCTCTCGGCCTGCTACCTCTTCGTGTCGGTGGGCTACCTAG	82	82		FZD8	304777;204777	NM_031866.1:890
160	FZD9	NM_003508.2	1320-1420	CCTGCCCGCGCTCAAGACCATCGTCATCCTGACCCTGCGCAAGGTGGCGGGTGATGAGCTGACTGGGCTTTGCTACGTGGCCAGCACGGATGCAGCAGCG	85	87		FZD9	302429;202429	NM_003508.2:1320
161	GLI1	NM_005269.1	2885-2985	TAGCCCAAGCCGTGCTAAAGCTCCAGTGAACACATATGGACCTGGCTTTGGACCCAACTTGCCCAATCACAAGTCAGGTTCCTATCCCACCCCTTCACCA	82	83		GLI1	310794;210794	NM_005269.1:2885
162	GLI2	NM_005270.3	5505-5605	TTCAGGAGCACATTCTGATTCCAGGTTTGGTAGAGCTGGCTCTTCTACTCCGTAAAGCCGAGTCTGGGACTGGCAGCCCATCCAAGTGTATATGAATGAA	81	80		GLI2	300253;200253	NM_005270.3:5505
163	GLI3	NM_000168.5	4769-4869	GGGACATGAGTTCTTTGCTGACCTCCCTAGCGGAAGAAAGCAAATTCCTTGCAGTTATGCAATAGGCTTTAGGAAAAAAAGACTGCAACCAACGGAAATC	83	82		GLI3	317948;217948	NM_000168.5:4769
164	GLI4	NM_138465.3	7-107	CACTTCCGTCCGGCGCGCGGCGTCCTCCTCCCGCTCGGAAGGTCCCAGGTGTGACACCTTCAGCAGGTCTCAGGGAAGATGGCAGCCCTAGGGGACATTC	87	86		GLI4	343365;243365	NM_138465.3:7
165	GLIS3	NM_152629.3	2300-2400	GAGGACTGCCTAGTCCCTACATCCATGGGCCAGGCCAGTTTTGATGTTTTCCACAGAGCCTTCTCGACTCACTCGGGCATTACAGTGTATGATTTACCTT	83	80		GLIS3	343370;243370	NM_152629.3:2300
166	HAPLN1	NM_001884.3	730-830	GTGAGGTGATTGAAGGATTAGAAGATGATACTGTTGTGGTAGCACTGGACTTACAAGGTGTGGTATTCCCTTACTTTCCACGACTGGGGCGCTACAATCT	84	81		HAPLN1	343334;243334	NM_001884.3:730
167	HAPLN3	NM_178232.2	1791-1891	TTGTTGTCATTTGTTTCTCCTGTTTCCCTGTGTGGGGAGGGGCCCTCAGGTGTGTGTACTTTGGACAATAAATGGTGCTATGACTGCCTTCCGCCATCCC	80	82		HAPLN3	343378;243378	NM_178232.2:1791
168	HAS1	NM_001523.2	859-959	CTGGGTCAGCTTCCTAAGCAGCCTGCGATACTGGGTAGCCTTCAATGTGGAGCGGGCTTGTCAGAGCTACTTCCACTGTGTATCCTGCATCAGCGGTCCT	83	83		HAS1	343332;243332	NM_001523.2:859
169	HAS2	NM_005328.2	960-1060	CAAATCAGCCACTTATATCTGGAAGAACAACTTCCACGAAAAGGGTCCCGGTGAGACAGATGAGTCACATAAAGAAAGCTCGCAACACGTAACGCAATTG	83	83		HAS2	343346;243346	NM_005328.2:960
170	HAS3	NM_005329.2	1530-1630	GCTACCATCAACAAATCTGGCTGGGGCACCTCTGGCCGAAAAACCATTGTGGTGAACTTCATTGGCCTCATTCCTGTGTCCATCTGGGTGGCAGTTCTCC	81	81		HAS3	300257;200257	NM_005329.2:1530
171	HCLS1	NM_005335.4	515-615	GCAGACAAGTCAGCAGTCGGCTTTGATTATAAAGGAGAAGTGGAGAAGCACACATCTCAGAAAGATTACTCTCGTGGCTTTGGTGGCCGGTACGGGGTGG	83	83		HCLS1	322967;222967	NM_005335.4:515
172	HES1	NM_005524.2	860-960	GCTGGAGAGGCGGCTAAGGTGTTTGGAGGCTTCCAGGTGGTACCGGCTCCCGATGGCCAGTTTGCTTTCCTCATTCCCAACGGGGCCTTCGCGCACAGCG	82	82		HES1	308197;208197	NM_005524.2:860
173	HESX1	NM_003865.2	480-580	CAGCTCATCAGGGAAAGATGGTAACTTATGTCTACATGTCCCAAATCCTCCCAGTGGGATTTCATTCCCTAGCGTGGTGGATCACCCAATGCCAGAAGAA	81	83		HESX1	311600;211600	NM_003865.2:480
174	HEY1	NM_012258.3	585-685	AATGCCTGGCAGAAGTTGCGCGTTATCTGAGCATCATTGAAGGACTAGATGCCTCTGACCCGCTTCGAGTTCGACTGGTTTCGCATCTCAACAACTACGC	83	83		HEY1	311782;211782	NM_012258.3:585
175	HEY2	NM_012259.2	1575-1675	GAGAGAGAGTGAGAGAGTCGTGTTTCGTAAGTGCCTGAGCTTAGGAAGTTTTCTTCTGGATATATAACATTGCACAAGGGAAGACGAGTGTGGAGGATAG	80	79		HEY2	309180;209180	NM_012259.2:1575
176	HIF1A	NM_001530.2	1985-2085	ATGGATGATGACTTCCAGTTACGTTCCTTCGATCAGTTGTCACCATTAGAAAGCAGTTCCGCAAGCCCTGAAAGCGCAAGTCCTCAAAGCACAGTTACAG	75	79		HIF1A	300122;200122	NM_001530.2:1985
177	HIF2A	NM_001430.3	4246-4346	TGCACTGAGCTATGTGACTCGGATGGTCTTTCACACGGCACATTTGGACATTTCCAGAACTACCATGAGATGGTTTAGACGGGAATTCATGCAAATGAGG	84	80		EPAS1	313156;213156	NM_001430.3:4246
178	HMBS	NM_000190.3	315-415	CATTGCTATGTCCACCACAGGGGACAAGATTCTTGATACTGCACTCTCTAAGATTGGAGAGAAAAGCCTGTTTACCAAGGAGCTTGAACATGCCCTGGAG	81	81		HMBS	302117;202117	NM_000190.3:315	endogenous referencegene
179	HP	NM_005143.3	534-634	GTGGACACCTGGATGCCAAAGGCAGCTTTCCCTGGCAGGCTAAGATGGTTTCCCACCATAATCTCACCACAGGTGCCACGCTGATCAATGAACAATGGCT	86	85	X	HP	315423;215423	NM_005143.3:534	also targets HPR (NM_020995)
180	HPRT1	NM_000194.1	240-340	TGTGATGAAGGAGATGGGAGGCCATCACATTGTAGCCCTCTGTGTGCTCAAGGGGGGCTATAAATTCTTTGCTGACCTGCTGGATTACATCAAAGCACTG	87	80		HPRT1	301669;201669	NM_000194.1:240	endogenous referencegene
181	HYAL1	NM_153282.1	1510-1610	AGACTGGAATAGTGGCATAAGGAGTTAGAACCACAGCAGACACCATTCATTCCATGTCCATATGCATCTACTTGGCAAGGTCATAGACAATTCCTCCAGA	84	81		HYAL1	343373;243373	NM_153282.1:1510
182	ICAM1	NM_000201.1	1990-2090	GAAATACTGAAACTTGCTGCCTATTGGGTATGCTGAGGCCCACAGACTTACAGAAGAAGTGGCCCTCCATAGACATGTGTAGCATCAAAACACAAAGGCC	81	80		ICAM1	300024;200024	NM_000201.1:1990
183	IFNA1	NM_024013.1	585-685	ATCCCTCTCTTTATCAACAAACTTGCAAGAAAGATTAAGGAGGAAGGAATAACATCTGGTCCAACATGAAAACAATTCTTATTGACTCATACACCAGGTC	79	78	X	IFNA1	314884;214884	NM_024013.1:585	xhybs with INFA13 (NM_006900) - hits @ 100%
184	IFNB1	NM_002176.2	610-710	ACAGACTTACAGGTTACCTCCGAAACTGAAGATCTCCTAGCCTGTGCCTCTGGGACTGGACAATTGCTTCAAGCATTCTTCAACCAGCAGATGCTGTTTA	83	77		IFNB1	301681;201681	NM_002176.2:610
185	IFNG	NM_000619.2	970-1070	ATACTATCCAGTTACTGCCGGTTTGAAAATATGCCTGCAATCTGAGCCAGTGCTTTAATGGCATGTCAGACAGAACTTGAATGTGTCAGGTGACCCTGAT	76	79		IFNG	301672;201672	NM_000619.2:970
186	IGFBP1	NM_000596.2	760-860	TACCTATGATGGCTCGAAGGCTCTCCATGTCACCAACATCAAAAAATGGAAGGAGCCCTGCCGAATAGAACTCTACAGAGTCGTAGAGAGTTTAGCCAAG	83	84		IGFBP1	320389;220389	NM_000596.2:760
187	IGFBP2	NM_000597.2	675-775	TCGGGTATGAAGGAGCTGGCCGTGTTCCGGGAGAAGGTCACTGAGCAGCACCGGCAGATGGGCAAGGGTGGCAAGCATCACCTTGGCCTGGAGGAGCCCA	85	85		IGFBP2	300818;200818	NM_000597.2:675
188	IGFBP3	NM_000598.4	1255-1355	TATCAAAATATTCAGAGACTCGAGCACAGCACCCAGACTTCATGCGCCCGTGGAATGCTCACCACATGTTGGTCGAAGCGGCCGACCACTGACTTTGTGA	81	82		IGFBP3	309189;209189	NM_000598.4:1255
189	IGFBP4	NM_001552.2	1520-1620	TGGAGACACTCCTATAAGGAGAGTTCAAGCCTGTGGGAGTAGAAAAATCTCATTCCCAGAGTCAGAGGAGAAGAGACATGTACCTTGACCATCGTCCTTC	79	82		IGFBP4	310511;210511	NM_001552.2:1520
190	IGFBP5	NM_000599.3	3320-3420	AATGGGTTGCAAAATAGAAATGAGCTTAATCCAGGCCGCAGAGCCAGGGAAGGTGAGTAACTTTAGGAGGGTGCTAGACTTTAGAAGCCAGATAGGAAGA	80	82		IGFBP5	309190;209190	NM_000599.3:3320
191	IGFBP6	NM_002178.2	889-989	CATGGGCCCCTCACCGCTGGTTGGAAAGAGTGTTGGTGTTGGCTGGGGTGTCAATAAAGCTGTGCTTGGGGTCGCTGAAA	81	79		IGFBP6	308850;208850	NM_002178.2:889
192	IGFBP7	NM_001553.1	690-790	CCCAGAAAAGCATGAAGTAACTGGCTGGGTGCTGGTATCTCCTCTAAGTAAGGAAGATGCTGGAGAATATGAGTGCCATGCATCCAATTCCCAAGGACAG	79	83		IGFBP7	306917;206917	NM_001553.1:690
193	IHH	NM_002181.2	1693-1793	GGCAGCCATCCCGGCCATTCTGAGGTATGACATTCCTCCCCGGCCACACTCCTCAAGACACATCCAGAGACTGTTGCTGTCTGTGGGCAGAGTTCTGTGT	86	86		IHH	317002;217002	NM_002181.2:1693
194	IL11	NM_000641.2	1145-1245	TGAGACAGAGAACAGGGAATTAAATGTGTCATACATATCCACTTGAGGGCGATTTGTCTGAGAGCTGGGGCTGGATGCTTGGGTAACTGGGGCAGGGCAG	80	81		IL11	301689;201689	NM_000641.2:1145
195	IL13RA1	NM_001560.2	1230-1330	TCTGCACTGGAAGAAGTACGACATCTATGAGAAGCAAACCAAGGAGGAAACCGACTCTGTAGTGCTGATAGAAAACCTGAAGAAAGCCTCTCAGTGATGG	79	79		IL13RA1	300124;200124	NM_001560.2:1230
196	IL16	NM_004513.4	1262-1362	GGCATCTCCAACATCATCATCCAACGAAGACTCAGCTGCAAATGGTTCTGCTGAAACATCTGCCTTGGACACAGGGTTCTCGCTCAACCTTTCAGAGCTG	83	84		IL16	315704;215704	NM_004513.4:1262
197	IL1R1	NM_000877.2	4295-4395	CCAGAGAGTGGGGGTGATGATGACCAAGAATTACAAGTAGAATGGCAGCTGGAATTTAAGGAGGGACAAGAATCAATGGATAAGCGTGGGTGGAGGAAGA	82	80		IL1R1	308986;208986	NM_000877.2:4295
198	IL20RB	NM_144717.2	1575-1675	GGGAAACTGGTGACACTCTACAGTCTGACTGATTCAGTGTTTCTGGAGAGCAGGACATAAATGTATGATGAGAATGATCAAGGACTCTACACACTGGGTG	82	83		FNDC6	343366;243366	NM_144717.2:1575
199	IL6	NM_000600.1	220-320	TGACAAACAAATTCGGTACATCCTCGACGGCATCTCAGCCCTGAGAAAGGAGACATGTAACAAGAGTAACATGTGTGAAAGCAGCAAAGAGGCACTGGCA	79	80		IL6	300038;200038	NM_000600.1:220
200	IL7R	NM_002185.2	1610-1710	TTGCTTTGACCACTCTTCCTGAGTTCAGTGGCACTCAACATGAGTCAAGAGCATCCTGCTTCTACCATGTGGATTTGGTCACAAGGTTTAAGGTGACCCA	78	79		IL7R	302928;202928	NM_002185.2:1610
201	IRF6	NM_006147.2	1430-1530	ATCTTGGTTCAGGTCATTCCAGTAGTGGCTCGGATGATCTACGAGATGTTTTCTGGTGATTTCACACGATCCTTTGATAGTGGCAGTGTCCGCCTGCAGA	79	80		IRF6	311625;211625	NM_006147.2:1430
202	IRF9	NM_006084.4	385-485	GCACTCAACAAGAGTTCTGAATTTAAGGAGGTTCCTGAGAGGGGCCGCATGGATGTTGCTGAGCCCTACAAGGTGTATCAGTTGCTGCCACCAGGAATCG	81	82		IRF9	301740;201740	NM_006084.4:385
203	ITGA1	NM_181501.1	1875-1975	AAGTGGCAAGACTATAAGGAAAGAGTATGCACAACGTATTCCATCAGGTGGGGATGGTAAGACACTGAAATTTTTTGGCCAGTCTATCCACGGAGAAATG	83	81		ITGA1	335086;235086	NM_181501.1:1875
204	ITGA2	NM_002203.2	475-575	CAACGGGTGTGTGTTCTGACATCAGTCCTGATTTTCAGCTCTCAGCCAGCTTCTCACCTGCAACTCAGCCCTGCCCTTCCCTCATAGATGTTGTGGTTGT	80	82		ITGA2	300149;200149	NM_002203.2:475
205	ITGA3	NM_005501.2	1138-1238	CATGATTCAGCGCAAGGAGTGGGACTTATCTGAGTATAGTTACAAGGACCCAGAGGACCAAGGAAACCTCTATATTGGGTACACGATGCAGGTAGGCAGC	83	84		ITGA3	326380;226380	NM_005501.2:1138
206	ITGA5	NM_002205.2	925-1025	AGAAGACTTTGTTGCTGGTGTGCCCAAAGGGAACCTCACTTACGGCTATGTCACCATCCTTAATGGCTCAGACATTCGATCCCTCTACAACTTCTCAGGG	81	79		ITGA5	309196;209196	NM_002205.2:925
207	ITGB1	NM_033666.2	2000-2100	TTTTAACATTACCAAGGTAGAAAGTCGGGACAAATTACCCCAGCCGGTCCAACCTGATCCTGTGTCCCATTGTAAGGAGAAGGATGTTGACGACTGTTGG	81	83		ITGB1	311799;211799	NM_033666.2:2000
208	JAG1	NM_000214.2	915-1015	TTGCTTGTGGAGGCGTGGGATTCCAGTAATGACACCGTTCAACCTGACAGTATTATTGAAAAGGCTTCTCACTCGGGCATGATCAACCCCAGCCGGCAGT	82	80		JAG1	308757;208757	NM_000214.2:915
209	JAG2	NM_145159.1	4225-4325	ATTTTTGTAAAGTTTCCGTGCGTGGCACTCGCTGTATGAAAGGAGAGAGCAAAGGGTGTCTGCGTCGTCACCAAATCGTAGCGTTTGTTACCAGAGGTTG	78	79		JAG2	316919;216919	NM_145159.1:4225
210	JUNB	NM_002229.2	1155-1255	GCGCGCCTGGAGGACAAGGTGAAGACGCTCAAGGCCGAGAACGCGGGGCTGTCGAGTACCGCCGGCCTCCTCCGGGAGCAGGTGGCCCAGCTCAAACAGA	85	90		JUNB	301676;201676	NM_002229.2:1155
211	KERA	NM_007035.3	600-700	TGGAAGGCAAGGTGCTATAATGGCAGGCACAATCTGTTTCATCATGTGGGTGTTATTCATAACAGACACTGTGTGGTCTAGAAGTGTGAGGCAGGTCTAT	83	81		KERA	343349;243349	NM_007035.3:600
212	KLF13	NM_015995.2	2065-2165	CTGATGGGGAATTCTGGTCTTCTAAAAAGATGTTAGAAATTCCTGGTGGCACATCCAGTTCCGAGTTTGCCCGCATGGGCACTTTTGTTGGAAACAGTGG	80	81		KLF13	343356;243356	NM_015995.2:2065
213	KLF15	NM_014079.3	215-315	TTCTCGTCGCCAAAATGCCCAGTTGGGTATCTGGGTGATAGGCTGGTTGGCCGGCGGGCATATCACATGCTGCCCTCACCCGTCTCTGAAGATGACAGCG	84	86		KLF15	343352;243352	NM_014079.3:215
214	KLF4	NM_004235.4	1980-2080	CGAGCATTTTCCAGGTCGGACCACCTCGCCTTACACATGAAGAGGCATTTTTAAATCCCAGACAGTGGATATGACCCACACTGCCAGAAGAGAATTCAGT	81	80		KLF4	308196;208196	NM_004235.4:1980
215	KLF6	NM_001008490.1	1165-1265	GGGATGCGTGTTCCAGCCAAAGCATGCCGTTCTGCACCCTACCCAGTTGCCTCCAGGGCCTCTCCTTGGAAGGTCTTTTGAGGGCTAAAAAGGTCCTGTA	81	79		KLF6	300071;200071	NM_001008490.1:1165
216	LEF1	NM_016269.3	1165-1265	CCGTCACACATCCCATCAGATGTCAACTCCAAACAAGGCATGTCCAGACATCCTCCAGCTCCTGATATCCCTACTTTTTATCCCTTGTCTCCGGGTGGTG	80	79		LEF1	306997;206997	NM_016269.3:1165
217	LGALS1	NM_002305.3	60-160	GGTGCGCCTGCCCGGGAACATCCTCCTGGACTCAATCATGGCTTGTGGTCTGGTCGCCAGCAACCTGAATCTCAAACCTGGAGAGTGCCTTCGAGTGCGA	82	82		LGALS1	301292;201292	NM_002305.3:60
218	LGALS3	NM_002306.2	120-220	CAGCCGTCCGGAGCCAGCCAACGAGCGGAAAATGGCAGACAATTTTTCGCTCCATGATGCGTTATCTGGGTCTGGAAACCCAAACCCTCAAGGATGGCCT	81	82		LGALS3	309209;209209	NM_002306.2:120
219	LGALS3BP	NM_005567.3	1700-1800	AAGTCTGGCGGCTCAGATCGCACCATTGCCTACGAAAACAAAGCCCTGATGCTCTGCGAAGGGCTCTTCGTGGCAGACGTCACCGATTTCGAGGGCTGGA	84	83		LGALS3BP	341496;241496	NM_005567.3:1700
220	LPAR4	NM_005296.1	815-915	GATCACAGTACATATGGCAGTCTTTGTGGTATGCTTTGTACCCTACAACTCTGTCCTCTTCTTGTATGCCCTGGTGCGCTCCCAAGCTATTACTAATTGC	77	78		LPAR4	303311;203311	NM_005296.1:815
221	LRP5	NM_002335.1	2515-2615	TGGACACCAACATGATCGAGTCGTCCAACATGCTGGGTCAGGAGCGGGTCGTGATTGCCGACGATCTCCCGCACCCGTTCGGTCTGACGCAGTACAGCGA	83	81		LRP5	302386;202386	NM_002335.1:2515
222	LRP6	NM_002336.1	2185-2285	CTTAGATTATCCAGAAGGCATGGCAGTAGACTGGCTTGGGAAGAACTTGTACTGGGCAGACACAGGAACGAATCGAATTGAGGTGTCAAAGTTGGATGGG	81	82		LRP6	302387;202387	NM_002336.1:2185
223	LUM	NM_002345.3	1285-1385	GCCATTATCCTACTCCAAGATCAAGCATTTGCGTTTGGATGGCAATCGCATCTCAGAAACCAGTCTTCCACCGGATATGTATGAATGTCTACGTGTTGCT	78	79		LUM	328842;228842	NM_002345.3:1285
224	MAF	NM_001031804.2	6160-6260	TTCCAATTACAGAACTGAGCCCACTCGCAAGTTGGAGCCATCAGTGGGATACGCCACATTTTGGAAGCCCCAGCATCGTGTACTTACCAGTGTGTTCACA	82	80		MAF	310577;210577	NM_001031804.2:6160
225	MAFB	NM_005461.3	1655-1755	GGCGGCGAGGCATAGTCCCGAGAAGTCACCAAGGCCATCTGGAGACTCCTGGCTTTCTGAACTTTGCGCGTTAAGCCGGGACAGCTGCTTTGCTGCCCGG	83	83		MAFB	305840;205840	NM_005461.3:1655
226	MATN1	NM_002379.3	860-960	TGGTCTTCCTCATTGACGGATCCAAGAGTGTGAGGCCAGAGAACTTTGAGCTGGTGAAGAAGTTCATCAGTCAGATCGTGGATACGCTGGACGTGTCAGA	84	83		MATN1	343335;243335	NM_002379.3:860
227	MATN2	NM_002380.3	1825-1925	GGGACCACGGTTGTGAACATTCGTGTGTAAGCAGTGAAGATTCGTTTGTGTGCCAGTGCTTTGAAGGTTATATACTCCGTGAAGATGGAAAAACCTGCAG	78	82		MATN2	343336;243336	NM_002380.3:1825
228	MATN3	NM_002381.4	915-1015	GGCAAGCACCACTGTGAGTGTAGCCAAGGATACACCTTGAATGCCGACAAGAAAACGTGTTCAGCTCTTGATAGGTGTGCTCTTAACACCCACGGATGTG	84	81		MATN3	335435;235435	NM_002381.4:915
229	MATN4	NM_003833.3	404-504	TTGGCGTGATCCAGTATTCGAGTCAAGTGCAGAGCGTCTTCCCTCTCCGCGCGTTCTCTCGCCGCGAGGACATGGAGCGCGCCATCCGCGACCTGGTGCC	82	86		MATN4	326775;226775	NM_003833.3:404
230	MEF2C	NM_002397.3	2445-2545	ACATTTGCCAAAAGCGGCAGATCTTTACTGAAAGAGAGAGCAGCTGTTATGCAACATATAGAAAAATGTATAGATGCTTGGACAGACCCGGTAATGGGTG	81	83		MEF2C	311575;211575	NM_002397.3:2445
231	MEF2D	NM_005920.2	3685-3785	TTCCTCCCAGTTGGAGAGTAGAGTTAAGACAAGGCCCAGTTTTGTGTTAGTCGACCGTCTTTGCCCACCTCTATGACCCAGCCTCTTGCAGTATTCCCAT	79	83		MEF2D	316838;216838	NM_005920.2:3685
232	MGP	NM_000900.2	305-405	TCAATAGGGAAGCCTGTGATGACTACAGACTTTGCGAACGCTACGCCATGGTTTATGGATACAATGCTGCCTATAATCGCTACTTCAGGAAGCGCCGAGG	83	79		MGP	302820;202820	NM_000900.2:305
233	MIA	NM_006533.2	116-216	CCCCTTGCTCACTCTCTTGCTCACAGTCCACGATGGCCCGGTCCCTGGTGTGCCTTGGTGTCATCATCTTGCTGTCTGCCTTCTCCGGACCTGGTGTCAG	86	83		MIA	314128;214128	NM_006533.2:116
234	MMP1	NM_002421.2	700-800	CAACTTACATCGTGTTGCGGCTCATGAACTCGGCCATTCTCTTGGACTCTCCCATTCTACTGATATCGGGGCTTTGATGTACCCTAGCTACACCTTCAGT	78	81		MMP1	301712;201712	NM_002421.2:700
235	MMP13	NM_002427.2	951-1051	CTGGCGCCTGCATCCTCAGCAGGTTGATGCGGAGCTGTTTTTAACGAAATCATTTTGGCCAGAACTTCCCAACCGTATTGATGCTGCATATGAGCACCCT	82	81		MMP13	328984;228984	NM_002427.2:951
236	MMP2	NM_004530.2	2360-2460	CCCGGAGGGGCCTGGCAGCCGTGCCTTCAGCTCTACAGCTAATCAGCATTCTCACTCCTACCTGGTAATTTAAGATTCCAGAGAGTGGCTCCTCCCGGTG	82	81		MMP2	300229;200229	NM_004530.2:2360
237	MMP28	NM_001032278.1	412-512	AAAGCTCCCACCTCCACTCGATTCAGCGATGCCATCAGAGCGTTTCAGTGGGTGTCCCAGCTACCTGTCAGCGGCGTGTTGGACCGCGCCACCCTGCGCC	83	86		MMP28	343325;243325	NM_001032278.1:412
238	MMP3	NM_002422.3	25-125	AGGCATAGAGACAACATAGAGCTAAGTAAAGCCAGTGGAAATGAAGAGTCTTCCAATCCTACTGTTGCTGTGCGTGGCAGTTTGCTCAGCCTATCCATTG	79	78		MMP3	301713;201713	NM_002422.3:25
239	MMP7	NM_002423.3	311-411	GTGCCAGATGTTGCAGAATACTCACTATTTCCAAATAGCCCAAAATGGACTTCCAAAGTGGTCACCTACAGGATCGTATCATATACTCGAGACTTACCGC	81	81		MMP7	315966;215966	NM_002423.3:311
240	MMP8	NM_002424.2	2590-2690	CTCTCTCCTAGAGTCCAAACCCAAATGGGCCAGTTGGATCTGATGTTCGTCAGTTCTTTACTTCTATTTCCTGGGGTACTCAGGAGGGCACACACTATAG	78	80		MMP8	306933;206933	NM_002424.2:2590
241	MMP9	NM_004994.2	1530-1630	CACTACTGTGCCTTTGAGTCCGGTGGACGATGCCTGCAACGTGAACATCTTCGACGCCATCGCGGAGATTGGGAACCAGCTGTATTTGTTCAAGGATGGG	82	82		MMP9	301732;201732	NM_004994.2:1530
242	MST1	NM_020998.2	900-1000	TACCACCACTGCGGGCGTACCTTGCCAGCGTTGGGACGCGCAAATCCCTCATCAGCACCGATTTACGCCAGAAAAATACGCGTGCAAAGACCTTCGGGAG	82	77		MST1	300540;200540	NM_020998.2:900
243	MST4	NM_001042453.1	1845-1945	TGACTCTTCTACCAAGTTGGTATGATATTCCAGGCAGCTCAATGATTATCACATTTGAGACCCTGTGTTTGAAGCATTTACAGGCAATGTACAGCAACAG	75	76		MST4	305221;205221	NM_001042453.1:1845
244	MSX1	NM_002448.3	1225-1325	GGCACCGCCAGCCGCCTTCCCTTTAACCCTCACACTGCTCCAGTTTCACCTCTTTGCTCCCTGAGTTCACTCTCCGAAGTCTGATCCCTGCCAAAAAGTG	83	82		MSX1	332286;232286	NM_002448.3:1225
245	MYC	NM_002467.3	1610-1710	TCGGACACCGAGGAGAATGTCAAGAGGCGAACACACAACGTCTTGGAGCGCCAGAGGAGGAACGAGCTAAAACGGAGCTTTTTTGCCCTGCGTGACCAGA	82	82		MYC	300155;200155	NM_002467.3:1610
246	NFAT5	NM_173214.1	3290-3390	CCCTGACAACTATTCAAACCCAGGACATCTCACAGCCTGGTACTTTTCCAGCAGTTTCTGCTTCTAGTCAGCTGCCCAACAGCGATGCACTATTGCAGCA	79	83		NFAT5	302260;202260	NM_173214.1:3290
247	NFE2	NM_006163.1	140-240	CTGCCTTTAGCCAGGAAAACAGTTTGGGGGAGTAAAAAGTATTAGGGAAAAGAGTGGGCATTTTGCCTGGAAAAAAGGTTTCTAGAGCCATCTGGGCTTT	82	82		NFE2	311628;211628	NM_006163.1:140
248	NFIB	NM_005596.2	3830-3930	GGCTGCAAAGCGACTGTTCTGCCTACTGTGACAAACTTCAACTTACACAGGTTCCCCTCTCTAACTTCCCACCTGGGTTGCAAGCTGAACTCATTACTGG	79	80		NFIB	310531;210531	NM_005596.2:3830
249	NFIL3	NM_005384.2	185-285	CCTTTCTTTCTCCTCGCCGGCCCGAGAGCAGGAACACGATAACGAAGGAGGCCCAACTTCATTCAATAAGGAGCCTGACGGATTTATCCCAGACGGTAGA	82	79		NFIL3	309243;209243	NM_005384.2:185
250	NFKBIA	NM_020529.1	945-1045	GGATGAGGAGAGCTATGACACAGAGTCAGAGTTCACGGAGTTCACAGAGGACGAGCTGCCCTATGATGACTGTGTGTTTGGAGGCCAGCGTCTGACGTTA	82	83		NFKBIA	301755;201755	NM_020529.1:945
251	NGEF	NM_001114090.1	2180-2280	CTTGCTCGCAAACTGGATAAAGGGTGCCCAAGCCTCTCCTGATGCATTTGTAAACAAGAAGGTTTCAGCAGTATTACACCACCTCCCTCATGCCTCCGAG	79	78		NGEF	308299;208299	NM_001114090.1:2180
252	NOG	NM_005450.4	1543-1643	ACAGAGAAAAGAGAGACTTATTCTGGTTGTTGCTAATAATGTTAACCTGCTATTTATATTCCAGTGCCCTTCGCATGGCGAAGCAGGGGGGAAAAGTTAT	78	81		NOG	311723;211723	NM_005450.4:1543
253	NOS2	NM_000625.4	605-705	TTGCCTGGGGTCCATTATGACTCCCAAAAGTTTGACCAGAGGACCCAGGGACAAGCCTACCCCTCCAGATGAGCTTCTACCTCAAGCTATCGAATTTGTC	81	80		NOS2	310122;210122	NM_000625.4:605
254	NOTCH1	NM_017617.3	735-835	CTGCCAGGCTTCACCGGCCAGAACTGTGAGGAAAATATCGACGATTGTCCAGGAAACAACTGCAAGAACGGGGGTGCCTGTGTGGACGGCGTGAACACCT	82	82		NOTCH1	310114;210114	NM_017617.3:735
255	NOTCH2	NM_024408.2	5085-5185	TCCTGGTGAACAAGAACAGGAGGTGGCTGGCTCTAAAGTCTTTCTGGAAATTGACAACCGCCAGTGTGTTCAAGACTCAGACCACTGCTTCAAGAACACG	79	80		NOTCH2	301499;201499	NM_024408.2:5085
256	NOTCH3	NM_000435.2	1965-2065	CTTTGGAGTCTGCCGTGATGGCATCAACCGCTACGACTGTGTCTGCCAACCTGGCTTCACAGGGCCCCTTTGTAACGTGGAGATCAATGAGTGTGCTTCC	81	82		NOTCH3	306346;206346	NM_000435.2:1965
257	NOX1	NM_013955.2	455-555	TCATTTTGCAGCCGCACACTGAGAAAGCAATTGGATCACAACCTCACCTTCCACAAGCTGGTGGCCTATATGATCTGCCTACATACAGCTATTCACATCA	82	84		NOX1	311784;211784	NM_013955.2:455
258	NPAS2	NM_002518.3	540-640	CACCCAGCTGATGTTGGAGGCATTAGATGGCTTCATTATCGCAGTGACAACAGACGGCAGCATCATCTATGTCTCTGACAGTATCACGCCTCTCCTTGGG	82	82		NPAS2	343337;243337	NM_002518.3:540
259	NR4A2	NM_006186.3	1380-1480	TTCAGAAGTGCCTGGCTGTTGGGATGGTCAAAGAAGTGGTTCGCACAGACAGTTTAAAAGGCCGGAGAGGTCGTTTGCCCTCGAAACCGAAGAGCCCACA	82	79		NR4A2	306425;206425	NM_006186.3:1380
260	NRG1	NM_004495.2	995-1095	TACATCTACATCCACCACTGGGACAAGCCATCTTGTAAAATGTGCGGAGAAGGAGAAAACTTTCTGTGTGAATGGAGGGGAGTGCTTCATGGTGAAAGAC	81	79		NRG1	306412;206412	NM_004495.2:995
261	OAF	NM_178507.2	727-827	GCCGAGGCCGTGGATGCCATCTACACCCGCCAGGAGGATGTCCGGTTCTGGCTGGAGCAAGGTGTGGACAGTTCTGTGTTCGAGGCTCTGCCCAAGGCCT	85	85		OAF	343379;243379	NM_178507.2:727
262	OGN	NM_014057.3	995-1095	TCTGCAAGGCTAATGACACCAGTTACATCCGGGACCGCATTGAAGAGATACGCCTGGAGGGCAATCCAATCGTCCTGGGAAAGCATCCAAACAGTTTTAT	84	83		OGN	328091;228091	NM_014057.3:995
263	OMD	NM_005014.2	1523-1623	TGATGATGATGAAAGTGAAGATCACGATGATCCTGACAATGCTCATGAGAGCCCAGAACAAGAAGGAGCAGAAGGGCACTTTGACCTTCATTATTATGAA	78	78		OMD	310633;210633	NM_005014.2:1523
264	PANX3	NM_052959.2	550-650	AACGATACTTTGAATTCCCTTTGCTAGAGCGGTACCTGGCATGTAAGCAGCGTTCACATTCGCTAGTGGCTACCTACCTCCTGAGGAACTCCCTCTTGCT	81	83		PANX3	328849;228849	NM_052959.2:550
265	PBX1	NM_002585.2	2735-2835	AGGAAGACCAGGTTTCCAGTGTAAACTACTCTTGTTCCCACCACCTCTGGAGCACTCAGGGAGCCCCATACAGTACTTACAATGTCTTTAATGGACTTGA	80	80		PBX1	310602;210602	NM_002585.2:2735
266	PCOLCE2	NM_013363.2	1110-1210	GACTCTGGAGGGCAATTATTGTTCAAGTGACTTTGTATTAGCCGGCACTGTTATCACAACCATCACTCGCGATGGGAGTTTGCACGCCACAGTCTCGATC	79	82		PCOLCE2	343351;243351	NM_013363.2:1110
267	PDPN	NM_006474.4	431-531	CTCCAGGAACCAGCGAAGACCGCTATAAGTCTGGCTTGACAACTCTGGTGGCAACAAGTGTCAACAGTGTAACAGGCATTCGCATCGAGGATCTGCCAAC	82	79		PDPN	306541;206541	NM_006474.4:431
268	PGK1	NM_000291.2	1030-1130	GCAAGAAGTATGCTGAGGCTGTCACTCGGGCTAAGCAGATTGTGTGGAATGGTCCTGTGGGGGTATTTGAATGGGAAGCTTTTGCCCGGGGAACCAAAGC	83	82		PGK1	304768;204768	NM_000291.2:1030	endogenous referencegene
269	PLCD1	NM_006225.3	2125-2225	GCCAGCCGCCAGACTGCTGTCATCACCAACAATGGTTTCAACCCATGGTGGGACACGGAGTTTGCGTTTGAGGTAGTTGTGCCTGACCTTGCCCTCATCC	83	83		PLCD1	311631;211631	NM_006225.3:2125
270	PLCG2	NM_002661.2	525-625	GCTTGAAAATCTTACACCAGGAAGCGATGAATGCGTCCACGCCCACCATTATCGAGAGTTGGCTGAGAAAGCAGATATATTCTGTGGATCAAACCAGAAG	83	82		PLCG2	343338;243338	NM_002661.2:525
271	PMP2	NM_002677.3	830-930	TCAAAGTATTGATCAGGGTAGCAAACTCAAATGCTGACAGGGGCCAGAGGAGATATGGGGAAGGAGCATCAGAAATGAGGCAAGCTAGGAGAATGGGCTA	81	82		PMP2	302682;202682	NM_002677.3:830
272	PPARG	NM_015869.3	1035-1135	GAGCAAAGAGGTGGCCATCCGCATCTTTCAGGGCTGCCAGTTTCGCTCCGTGGAGGCTGTGCAGGAGATCACAGAGTATGCCAAAAGCATTCCTGGTTTT	81	81		PPARG	300811;200811	NM_015869.3:1035
273	PPP1R14C	NM_030949.2	1620-1720	AGTATCAGACCAGTGGGAGTAAACCGAGTGTTAAGTGTCAAGGTGAGAAAGCCTCACATTCTCTCAAGACAGTTGCTCTAGGAGCTGAGTTGCTGGTTTG	84	82		PPP1R14C	343364;243364	NM_030949.2:1620
274	PRELP	NM_002725.3	5250-5350	CCTGGCTACTAAACATCGACTTCGGTTCACTTCACGGATGTTCAGTGGATATCGGTCACATGCCAGGTCCCCAGCTACGCATTCAAGGATGGATAATATA	80	84		PRELP	317578;217578	NM_002725.3:5250
275	PRG4	NM_001127709.1	3125-3225	TACTCCCGACATGGATTACTTACCGAGAGTACCCAATCAAGGCATTATCATCAATCCCATGCTTTCCGATGAGACCAATATATGCAATGGTAAGCCAGTA	81	80		PRG4	343327;243327	NM_001127709.1:3125
276	PSMC4	NM_006503.2	250-350	TTTCTCCATGCCCAGGAGGAGGTGAAGCGAATCCAAAGCATCCCGCTGGTCATCGGACAATTTCTGGAGGCTGTGGATCAGAATACAGCCATCGTGGGCT	82	82		PSMC4	300306;200306	NM_006503.2:250	endogenous referencegene
277	PTCH1	NM_000264.3	5420-5520	AATCTCCTTCTCTCGGATCATTGTGATGGATGCTGGAACCTCAGGGTATGGAGCTCACATCAGTTCATCATGGTGGGTGTTAGAGAATTCGGTGACATGC	80	80		PTCH1	310553;210553	NM_000264.3:5420
278	PTCH2	NM_003738.3	471-571	TGGGATTTGAACAAAATCTGCTACAAGTCAGGAGTTCCCCTTATTGAAAATGGAATGATTGAGCGGATGATTGAGAAGCTGTTTCCGTGCGTGATCCTCA	78	81		PTCH2	317962;217962	NM_003738.3:471
279	PTHLH	NM_198965.1	605-705	TTGGGTCTGATGATGAGGGCAGATACCTAACTCAGGAAACTAACAAGGTGGAGACGTACAAAGAGCAGCCGCTCAAGACACCTGGGAAGAAAAAGAAAGG	82	80		PTHLH	301766;201766	NM_198965.1:605
280	PTHR1	NM_000316.2	1275-1375	ACAAAAAGTGGATCATCCAGGTGCCCATCCTGGCCTCCATTGTGCTCAACTTCATCCTCTTCATCAATATCGTCCGGGTGCTCGCCACCAAGCTGCGGGA	81	81		PTH1R	302957;202957	NM_000316.2:1275
281	RASL11B	NM_023940.2	1735-1835	TGACTTGTGTAAATGGTTCATGGCAATGACGTTGGGTTGCTTCCTAGGCCTGGCTGAGTTGTGCCTAAGGGTGGCTGAAATACTAAAACACTTATCTTAC	81	83		RASL11B	337162;237162	NM_023940.2:1735
282	RCOR2	NM_173587.3	1203-1303	AGTGTCAGGAAGCCCGGACCTTGCCAACCTCACGCTCCGAGGTCTTGACTCTCAGCTCATCTCCCTCAAGCGCCAGGTACAGAGCATGAAGCAGACGAAC	86	85		RCOR2	343375;243375	NM_173587.3:1203
283	RNF144	NM_014746.3	2120-2220	GCTCATGGGCCTCATCCCTTCTCTCCCAGGTAGCAGAAAACGCTTTTTATTGTATTCAATCCCACTGCTTTGCTCGGCAATGGTTCTCCTCCGAATTGCT	81	79		RNF144A	343354;243354	NM_014746.3:2120
284	RPL37A	NM_000998.4	298-398	CTTCCGCTGTCACGGTAAAGTCCGCCATCAGAAGACTGAAGGAGTTGAAAGACCAGTAGACGCTCCTCTACTCTTTGAGACATCACTGGCCTATAATAAA	84	83		RPL37A	315160;215160	NM_000998.4:298	endogenous referencegene
285	RPS27L	NM_015920.3	240-340	TAAAATGTCCAGGTTGCTACAAGATCACCACGGTTTTCAGCCATGCTCAGACAGTGGTTCTTTGTGTAGGTTGTTCAACAGTGTTGTGCCAGCCTACAGG	80	79		RPS27L	343355;243355	NM_015920.3:240	endogenous referencegene
286	RUNX1	NM_001754.4	635-735	CAGCCATGAAGAACCAGGTTGCAAGATTTAATGACCTCAGGTTTGTCGGTCGAAGTGGAAGAGGGAAAAGCTTCACTCTGACCATCACTGTCTTCACAAA	80	83		RUNX1	311759;211759	NM_001754.4:635
287	RUNX2	NM_004348.3	1850-1950	GAAGCCACAGCAGTTCCCCAACTGTTTTGAATTCTAGTGGCAGAATGGATGAATCTGTTTGGCGACCATATTGAAATTCCTCAGCAGTGGCCCAGTGGTA	82	81		RUNX2	311772;211772	NM_004348.3:1850
288	RUNX3	NM_004350.1	2085-2185	GTGGTCTCATAATTCCATTTGTGGAGAGAACAGGAGGGCCAGATAGATAGGTCCTAGCAGAAGGCATTGAGGTGAGGGATCATTTTGGGTCAGACATCAA	81	81		RUNX3	301378;201378	NM_004350.1:2085
289	RYK	NM_001005861.1	945-1045	GCAGACACGCCCAACAATGCAACTCCTATCACCAGCTCCTTAGGTTATCCTACCTTGCGGATAGAGAAGAACGACTTGAGAAGTGTCACTCTTTTGGAGG	83	79		RYK	304797;204797	NM_001005861.1:945	endogenous referencegene
290	S100A1	NM_006271.1	221-321	CTGCTGCAGACGGAGCTCTCTGGCTTCCTGGATGCCCAGAAGGATGTGGATGCTGTGGACAAGGTGATGAAGGAGCTAGACGAGAATGGAGACGGGGAGG	83	82		S100A1	306533;206533	NM_006271.1:221
291	S100B	NM_006272.1	85-185	AGAAGGCCATGGTGGCCCTCATCGACGTTTTCCACCAATATTCTGGAAGGGAGGGAGACAAGCACAAGCTGAAGAAATCCGAACTCAAGGAGCTCATCAA	80	81		S100B	301419;201419	NM_006272.1:85
292	S100P	NM_005980.2	227-327	TGCAGAGTGGAAAAGACAAGGATGCCGTGGATAAATTGCTCAAGGACCTGGACGCCAATGGAGATGCCCAGGTGGACTTCAGTGAGTTCATCGTGTTCGT	80	82		S100P	306527;206527	NM_005980.2:227
293	SCIN	NM_033128.3	710-810	TGATGGTTCTGGCAAAGTGGAGATTTGGCGTGTAGAAAACAATGGTAGGATCCAAGTTGACCAAAACTCATATGGTGAATTCTATGGTGGTGACTGCTAC	83	82		SCIN	325840;225840	NM_033128.3:710
294	SCRG1	NM_007281.1	270-370	AGACAAAGGTTCATTTGTAAAGAAGCTCCTTCCAGCACCTCCTCTCTTCTCCTTTTGCCCAAACTCACCCAGTGAGTGTGAGCATTTAAGAAGCATCCTC	79	81		SCRG1	317622;217622	NM_007281.1:270
295	SDC3	XM_944729.1	1950-2050	CACCAGCCTGTTTTGTCCTGGTCTCTCTGGGGTTGTTGAATCTCTCCTCTTGCCTGCCAAGTACACATGTACCCAGACTTCATTTCTTTCTGCATCTTCC	80	78		SDC3	343382;243382	XM_944729.1:1950
296	SERPINA1	NM_000295.4	760-860	TCACTGTCAACTTCGGGGACACCGAAGAGGCCAAGAAACAGATCAACGATTACGTGGAGAAGGGTACTCAAGGGAAAATTGTGGATTTGGTCAAGGAGCT	81	79		SERPINA1	309327;209327	NM_000295.4:760
297	SERPINA3	NM_001085.4	5-105	TGAAAATCCACTACTCCAGACAGACGGCTTTGGAATCCACCAGCTACATCCAGCTCCCTGAGGCAGAGTTGAGAATGGAGAGAATGTTACCTCTCCTGGC	82	82		SERPINA3	302925;202925	NM_001085.4:5
298	SERPINA5	NM_000624.4	1845-1945	ATCAGCAGCAACAACTGTCAGTTCATCCTGCATGGGAAAAATGTTGGAATGGGAGTCTGAAATGGGGCTACTGTTTCAGTCCTAATGTGCTGTGTGACAT	82	83		SERPINA5	343324;243324	NM_000624.4:1845
299	SFRP1	NM_003012.3	3320-3420	CAGAGTCCTTAGTGGAGGGGTTTACCTGGAACATTAGTAGTTACCACAGAATACGGAAGAGCAGGTGACTGTGCTGTGCAGCTCTCTAAATGGGAATTCT	81	82		SFRP1	301315;201315	NM_003012.3:3320
300	SFRP2	NM_003013.2	840-940	GAAGGAGATAACCTACATCAACCGAGATACCAAAATCATCCTGGAGACCAAGAGCAAGACCATTTACAAGCTGAACGGTGTGTCCGAAAGGGACCTGAAG	79	81		SFRP2	302389;202389	NM_003013.2:840
301	SFRP4	NM_003014.2	1060-1160	AATGGAGAGATCAGCTTAGTAAAAGATCCATACAGTGGGAAGAGAGGCTGCAGGAACAGCGGAGAACAGTTCAGGACAAGAAGAAAACAGCCGGGCGCAC	81	81		SFRP4	302390;202390	NM_003014.2:1060
302	SHC4	NM_203349.2	1570-1670	AGCAGCCACCAGTAGGTGGTGTTTCAGATATGCGGATCAAAGTTCAAGCCACGGAACAAATGGCTTACTGCCCCATACAGTGTGAAAAGTTGTGCTATTT	83	81		SHC4	317679;217679	NM_203349.2:1570
303	SLAMF9	NM_001146173.1	389-489	GAGAAGCCTTCAACAGCCTTCTGCCTCCTGGCCAAGGGATTGCTCATCTTCTTGCTCTTGGTAATTCTGGCCATGGGACTCTGGGTCATCCGAGTCCAGA	83	83		SLAMF9	343328;243328	NM_001146173.1:389
304	SLC13A5	NM_177550.3	795-895	GATGAACGAGTTGTTTCCTGACAGCAAGGACCTCGTGAACTTTGCTTCCTGGTTTGCATTTGCCTTTCCCAACATGCTGGTGATGCTGCTGTTCGCCTGG	81	81		SLC13A5	343376;243376	NM_177550.3:795
305	SMAD1	NM_005900.2	1850-1950	CCTTGCATGTACTTGAAGGATGGATGAGTCAGACACGATTGAGAACTGACAAAGGAGCCTTGATAATACTTGACCTCTGTGACCAACTGTTGGATTCAGA	83	82		SMAD1	311777;211777	NM_005900.2:1850
306	SMAD2	NM_005901.4	180-280	GGCGCCACCTTGCAGGTTCGATACAAGAGGCTGTTTTCCTAGCGTGGCTTGCTGCCTTTGGTAAGAACATGTCGTCCATCTTGCCATTCACGCCGCCAGT	84	82		SMAD2	311778;211778	NM_005901.4:180
307	SMAD3	NM_005902.3	4220-4320	TTAAAGGACAGTTGAAAAGGGCAAGAGGAAACCAGGGCAGTTCTAGAGGAGTGCTGGTGACTGGATAGCAGTTTTAAGTGGCGTTCACCTAGTCAACACG	79	80		SMAD3	302406;202406	NM_005902.3:4220
308	SMAD4	NM_005359.3	1370-1470	AGGTTGCACATAGGCAAAGGTGTGCAGTTGGAATGTAAAGGTGAAGGTGATGTTTGGGTCAGGTGCCTTAGTGACCACGCGGTCTTTGTACAGAGTTACT	79	80		SMAD4	302403;202403	NM_005359.3:1370
309	SMAD5	NM_005903.5	1044-1144	CCTGATGATCAGATGGGTCAAGATAATTCCCAGCCTATGGATACAAGCAATAATATGATTCCTCAGATTATGCCCAGTATATCCAGCAGGGATGTTCAGC	84	79		SMAD5	315840;215840	NM_005903.5:1044
310	SMAD6	NM_005585.3	1830-1930	CCACTGGATCTGTCCGATTCCACATTGTCTTACACTGAAACGGAGGCTACCAACTCCCTCATCACTGCTCCGGGTGAATTCTCAGACGCCAGCATGTCTC	81	81		SMAD6	302405;202405	NM_005585.3:1830
311	SMAD7	NM_005904.2	1835-1935	AGCAGAAATCCAAGCACCACCAAACACAGTGTATGAAGGGGGGCGGTCATCATTTCACTTGTCAGGAGTGTGTGTGAGTGTGAGTGTGCGGCTGTGTGTG	82	81		SMAD7	302407;202407	NM_005904.2:1835
312	SMAD9	NM_005905.2	1595-1695	TAACCTGATGCCAGTACAGTGCAATTGGAAAAGCAGGACTTTGGTGCCTGTGCTATAAGCAGCAGATTTTGTGGGAGGAAACACTTGAGAGGCGATATTG	80	79		SMAD9	302408;202408	NM_005905.2:1595
313	SMO	NM_005631.3	1615-1715	AACGAGACCATGCTGCGCCTGGGCATTTTTGGCTTCCTGGCCTTTGGCTTTGTGCTCATTACCTTCAGCTGCCACTTCTACGACTTCTTCAACCAGGCTG	82	81		SMO	303133;203133	NM_005631.3:1615
314	SOCS2	NM_003877.3	1020-1120	GGAACGGCACTGTTCACCTTTATCTGACCAAACCGCTCTACACGTCAGCACCATCTCTGCAGCATCTCTGTAGGCTCACCATTAACAAATGTACCGGTGC	81	80		SOCS2	301350;201350	NM_003877.3:1020
315	SOX11	NM_003108.3	5650-5750	CTAAGCATTGACAGAATATCTTAAAATGGTAACCTGGGGGTGGCGGGTGGGTGCTGTGTGCACGGCAGCCTAGCCAGTGGGGATCCTGCTGTTTATTATA	85	86		SOX11	337730;237730	NM_003108.3:5650
316	SOX5	NM_152989.2	1885-1985	TAGCCATGCAATGATGGATTTCAATCTGAGTGGAGATTCTGATGGAAGTGCTGGAGTCTCAGAGTCAAGAATTTATAGGGAATCCCGAGGGCGTGGTAGC	81	83		SOX5	339038;239038	NM_152989.2:1885
317	SOX6	NM_001145819.1	8045-8145	CAACTGCAACTCTGTTGTCAAGGTACTGTGCTTTGGTTCCTATAGCAACACTGGGTGTGGCCCTTGAATTGCTAAGGGCATTTAATACATCCTGGAGCAA	79	84		SOX6	335117;235117	NM_001145819.1:8045
318	SOX8	NM_014587.2	2615-2715	CCTACCAAGCTGTGAAACTAAACCTTCTCCACTAAACGTCGTTAGGGCCTCAGTTCTAGACGAGTCATACCTGATTCACCTGCACTGCTTCCCCTGTGTG	84	83		SOX8	317628;217628	NM_014587.2:2615
319	SOX9	NM_000346.2	2135-2235	CAGTGGCCAGGCCAACCTTGGCTAAATGGAGCAGCGAAATCAACGAGAAACTGGACTTTTTAAACCCTCTTCAGAGCAAGCGTGGAGGATGATGGAGAAT	80	78		SOX9	300029;200029	NM_000346.2:2135
320	SP7	NM_152860.1	1535-1635	GGCCATTCTGGGCTTGGGTATCTCCTTGCATGCCTCCTCAGCTCACCTTCTCTCTTCACCATGAGACTGGCTTTCCACAAACTCTCATCTCAGGCCCTCC	83	83		SP7	343371;243371	NM_152860.1:1535
321	SPARCL1	NM_004684.4	2265-2365	TTGACCAACACCCTATGGATAGAGTCTTGACACATTCTGAACTTGCTCCTCTGCGAGCATCTCTGGTGCCCATGGAACACTGCATAACCCGTTTCTTTGA	83	83		SPARCL1	339013;239013	NM_004684.4:2265
322	SPP1	NM_000582.2	760-860	CGCCTTCTGATTGGGACAGCCGTGGGAAGGACAGTTATGAAACGAGTCAGCTGGATGACCAGAGTGCTGAAACCCACAGCCACAAGCAGTCCAGATTATA	83	83		SPP1	301234;201234	NM_000582.2:760
323	STEAP3	NM_001008410.1	760-860	CTGCTTCTATGCCTACAACTTCGTCCGGGACGTTCTGCAGCCCTATGTGCAGGAAAGCCAGAACAAGTTCTTCAAGCTGCCCGTGTCCGTGGTCAACACC	83	80		STEAP3	309350;209350	NM_001008410.1:760
324	TBP	NM_003194.3	25-125	CGCCGGCTGTTTAACTTCGCTTCCGCTGGCCCATAGTGATCTTTGCAGTGACCCAGCAGCATCACTGTTTCTTGGCGTGTGAAGATAACCCAAGGAATTG	79	78		TBP	300993;200993	NM_003194.3:25	endogenous referencegene
325	TBX15	NM_152380.2	1930-2030	TTCTGGCCGAAGACATATACCCAAGAACAAGAGATACCTTTAAGCCAGTGAAGGATACTTGCGATAGAATCATCCGCAACTCAGTGGCCATTCTTCTGCC	84	82		TBX15	343367;243367	NM_152380.2:1930
326	TBX2	NM_005994.3	935-1035	CACGGCTTCACCATCCTAAACTCCATGCACAAGTACCAGCCGCGCTTCCACATAGTGCGAGCCAACGACATCCTGAAGCTGCCTTACAGCACCTTCCGCA	85	86		TBX2	317009;217009	NM_005994.3:935
327	TBX3	NM_005996.3	3275-3375	TCGAGAGAATGTGCTAGAGACAGCCCCTGTCTTCTTGGCGTGGTTTATATGTCCGGGATCTGGATCAGATTCTGGGGGCTCAGAAACGTCGGTTGCATTG	80	83		TBX3	308835;208835	NM_005996.3:3275
328	TGFB1	NM_000660.3	1260-1360	TATATGTTCTTCAACACATCAGAGCTCCGAGAAGCGGTACCTGAACCCGTGTTGCTCTCCCGGGCAGAGCTGCGTCTGCTGAGGCTCAAGTTAAAAGTGG	79	82		TGFB1	301239;201239	NM_000660.3:1260
329	TGFB2	NM_003238.2	1125-1225	AAGCCAGAGTGCCTGAACAACGGATTGAGCTATATCAGATTCTCAAGTCCAAAGATTTAACATCTCCAACCCAGCGCTACATCGACAGCAAAGTTGTGAA	82	81		TGFB2	311594;211594	NM_003238.2:1125
330	TGFB3	NM_003239.2	2825-2925	CCCTCGATCATATTTCCCCTTGGACACTTGGTTAGACGCCTTCCAGGTCAGGATGCACATTTCTGGATTGTGGTTCCATGCAGCCTTGGGGCATTATGGG	80	83		TGFB3	310132;210132	NM_003239.2:2825
331	TGFBR1	NM_004612.2	4280-4380	GGGGAAATACGACTTAGTGAGGCATAGACATCCCTGGTCCATCCTTTCTGTCTCCAGCTGTTTCTTGGAACCTGCTCTCCTGCTTGCTGGTCCCTGACGC	82	82		TGFBR1	300235;200235	NM_004612.2:4280
332	TGFBR2	NM_001024847.1	1760-1860	ATTTGGAGAATGTTGAGTCCTTCAAGCAGACCGATGTCTACTCCATGGCTCTGGTGCTCTGGGAAATGACATCTCGCTGTAATGCAGTGGGAGAAGTAAA	79	79		TGFBR2	304807;204807	NM_001024847.1:1760
333	TGFBR3	NM_003243.3	1950-2050	CTTTGTTTTGGAGTCTCCTCTGAATGGCTGCGGTACTCGGCCCCGGTGGTCAGCCCTTGATGGTGTGGTCTACTATAACTCCATTGTGATACAGGTTCCA	82	79		TGFBR3	306942;206942	NM_003243.3:1950
334	TIMP2	NM_003255.4	1555-1655	GAAGGAGCCCCATCAATCCTATTAATCCTCAGAATTCCAGTGGGAGCCTCCCTCTGAGCCTTGTAGAAATGGGAGCGAGAAACCCCAGCTGAGCTGCGTT	80	82		TIMP2	309359;209359	NM_003255.4:1555
335	TIMP4	NM_003256.2	1000-1100	ACATCCCTTCAAGAGTCCTGAAGATCAAGCCAGTTCTCCTTCCCTGCAGAGCTTTGGCCATTACCACCTGACCTCTTGCTGCCAGCTAATAAGAAGTGCC	80	83		TIMP4	300994;200994	NM_003256.2:1000
336	TMEM100	NM_018286.2	655-755	AGCCAAGAGACGGGAGAGTCAAACAGCTCTCGTGGCAAATCAGAGAAGCTTGTTTGCTTGAGACTGAATACGACCAAATGGGCCATTGGGCCTGGAAAAC	82	79		TMEM100	309361;209361	NM_018286.2:655
337	TNFAIP8L3	NM_207381.2	1240-1340	TTCATTACAGTGAGTGCTGTTCATCTCATGGAGTGGGAGGAGCACTAAACCAGGAGACAGAGGACATGGATTTGGTTTCCAGCTTAACCAGTTAGGACTC	83	83		TNFAIP8L3	338369;238369	NM_207381.2:1240
338	TNFRS11B	NM_002546.2	1075-1175	CCTCTGTGAAAACAGCGTGCAGCGGCACATTGGACATGCTAACCTCACCTTCGAGCAGCTTCGTAGCTTGATGGAAAGCTTACCGGGAAAGAAAGTGGGA	82	80		TNFRSF11B	300990;200990	NM_002546.2:1075
339	TNFRSF11A	NM_003839.2	490-590	CAAACCTTGCCTTGCAGGCTACTTCTCTGATGCCTTTTCCTCCACGGACAAATGCAGACCCTGGACCAACTGTACCTTCCTTGGAAAGAGAGTAGAACAT	80	82		TNFRSF11A	300197;200197	NM_003839.2:490
340	TNFSF11	NM_003701.2	490-590	TACCTGATTCATGTAGGAGAATTAAACAGGCCTTTCAAGGAGCTGTGCAAAAGGAATTACAACATATCGTTGGATCACAGCACATCAGAGCAGAGAAAGC	76	78		TNFSF11	301675;201675	NM_003701.2:490
341	TRPV4	NM_021625.3	1690-1790	GAAGAAATGCCCTGGAGTGAATTCTCTCTTCATTGATGGCTCCTTCCAGCTGCTCTACTTCATCTACTCTGTCCTGGTGATCGTCTCAGCAGCCCTCTAC	82	83		TRPV4	343360;243360	NM_021625.3:1690
342	TSC22D1	NM_183422.2	1295-1395	GACAGTATCACACCAGTTGCACCAACTTCTGCTGTATCATCCAGTGGTTCACCTGCATCTGTAATGACTAATATGCGTGCTCCAAGTACTACAGGTGGAA	81	83		TSC22D1	340984;240984	NM_183422.2:1295
343	TSC22D3	NM_198057.2	1400-1500	TTAAGCAGAGGCAACCTCTCTCTTCTCCTCTGTTTCGTGAAGGCAGGGGACACAGATGGGAGAGATTGAGCCAAGTCAGCCTTCTGTTGGTTAATATGGT	81	80		TSC22D3	301009;201009	NM_198057.2:1400
344	TSC22D4	NM_030935.3	1670-1770	AGCGACGATGATAGTGGCTCCGGAAGCCTGGTTGGCATTGACAACAAAATCGAGCAAGCCATGGACTTGGTGAAGTCCCACCTCATGTTTGCGGTCCGGG	84	84		TSC22D4	343363;243363	NM_030935.3:1670
345	TUBB2A	NM_001069.2	1410-1510	AGGACGAGGCTTAAAAACTTCTCAGATCAATCGTGCATCCTTAGTGAACTTCTGTTGTCCTCAAGCATGGTCTTTCTACTTGTAAACTATGGTGCTCAGT	80	77		TUBB2A	325843;225843	NM_001069.2:1410
346	TUBB2B	NM_178012.3	1475-1575	AGGGGGTGGGGGGCTTCCCGGGACGATAACCTGGCAGTGGAAGGAAAGAAGCATGGTCTACTTTAGGTGTGCGCTGGGTCTCTGGTGCTCTTCACTGTTG	82	82		TUBB2B	302908;202908	NM_178012.3:1475
347	TXNIP	NM_006472.1	255-355	TGGTCTTTAACGACCCTGAAAAGGTGTACGGCAGTGGCGAGAGGGTGGCTGGCCGGGTGATAGTGGAGGTGTGTGAAGTTACTCGTGTCAAAGCCGTTAG	83	81		TXNIP	305844;205844	NM_006472.1:255
348	TYRO3	NM_006293.2	775-875	TCCCTCTCCATCTGTTTTAAATGTAACAGGGGTGACCCAGAGCACCATGTTTTCCTGTGAAGCTCACAACCTAAAAGGCCTGGCCTCTTCTCGCACAGCC	80	81		TYRO3	304991;204991	NM_006293.2:775
349	UNQ1940	NM_205855.3	1170-1270	TCGTTGGCATCCTCACAGCTATCTCCAATGTCACTCAAGAGACATCAACAGACATTTAACTGCTGCAGACTTCATTGCTCTGTCACCTCACCTTGAATCT	82	79		FAM180A	343380;243380	NM_205855.3:1170
350	UNQ830	NM_206895.1	346-446	GTGATCGCCGCCCTGCTGGCCACCTGCGTGGTGCTGGCGCTCGTGGTCGTCGCGCTGAGAAAGTTTTCTGCCTCCTGAAGCGAATAAAGGGGCCGCGCCC	89	88		C2orf82	317691;217691	NM_206895.1:346
351	VBP1	NM_003372.5	360-460	TGGAGACCAGATTCTTGCTGGCAGATAACCTGTATTGCAAAGCTTCAGTTCCTCCTACCGATAAAGTGTGTCTGTGGTTGGGGGCTAATGTAATGCTTGA	82	82		VBP1	320410;220410	NM_003372.5:360	endogenous referencegene
352	VCAM1	NM_001078.2	285-385	TTTTTCTCTTGGAGAACCCAGATAGATAGTCCACTGAATGGGAAGGTGACGAATGAGGGGACCACATCTACGCTGACAATGAATCCTGTTAGTTTTGGGA	79	80		VCAM1	301693;201693	NM_001078.2:285
353	VCAN	NM_004385.3	9915-10015	GCAGGGTGCCCATCTCACAAGCATCCTGTCTCACGAAGAACAAATGTTTGTTAATCGTGTGGGCCATGATTATCAGTGGATAGGCCTCAATGACAAGATG	84	81		VCAN	320417;220417	NM_004385.3:9915
354	WNT10B	NM_003394.2	2070-2170	GAGAGTTGTCTGTCCAGGCCCTTAGGGAAGTTGTCTCCTTCCATTCAGATGTTAATGGGGACCCTCCAAAGGAAGGGGTTTTCCCATGACTCTTGGAGCC	80	82		WNT10B	302394;202394	NM_003394.2:2070
355	WNT11	NM_004626.2	960-1060	CCTGACTTCTGCATGAAGAATGAGAAGGTGGGCTCCCACGGGACACAAGACAGGCAGTGCAACAAGACATCCAACGGAAGCGACAGCTGCGACCTTATGT	83	82		WNT11	302402;202402	NM_004626.2:960
356	WNT3A	NM_033131.2	1810-1910	TCTCTCCGCGGGTGGGACTCTTCCCTGGGAACCGCCCTCCTGATTAAGGCGTGGCTTCTGCAGGAATCCCGGCTCCAGAGCAGGAAATTCAGCCCACCAG	82	82		WNT3A	302422;202422	NM_033131.2:1810
357	WNT4	NM_030761.3	625-725	GGGTCAGCCCACAGGGCTTCCAGTGGTCAGGATGCTCTGACAACATCGCCTACGGTGTGGCCTTCTCACAGTCGTTTGTGGATGTGCGGGAGAGAAGCAA	81	83		WNT4	302419;202419	NM_030761.3:625
358	WNT5A	NM_003392.3	475-575	ACCCTGTTCAGATGTCAGAAGTATATATTATAGGAGCACAGCCTCTCTGCAGCCAACTGGCAGGACTTTCTCAAGGACAGAAGAAACTGTGCCACTTGTA	81	82		WNT5A	302392;202392	NM_003392.3:475
359	WNT5B	NM_032642.2	1745-1845	GGTGCTCTCTTACTCTTTCATCCACGTGCACTTGTGCGGCATCTGCAGTTTACAGGAACGGCTCCTTCCCTAAAATGAGAAGTCCAAGGTCATCTCTGGC	80	80		WNT5B	302421;202421	NM_032642.2:1745
360	WNT7A	NM_004625.3	325-425	CTGCCTGGGCCACCTCTTTCTCAGCCTGGGCATGGTCTACCTCCGGATCGGTGGCTTCTCCTCAGTGGTAGCTCTGGGCGCAAGCATCATCTGTAACAAG	82	83		WNT7A	302401;202401	NM_004625.3:325
361	ZBTB16	NM_006006.4	1585-1685	TCCTGGATAGTTTGCGGCTGAGAATGCACTTACTGGCTCATTCAGCGGGTGCCAAAGCCTTTGTCTGTGATCAGTGCGGTGCACAGTTTTCGAAGGAGGA	82	79		ZBTB16	300999;200999	NM_006006.4:1585
362	ZNF277	NM_021994.2	205-305	GTGTAGGTTATGGGGACAGTAAGGATTGTATCCTGGAGCCGCTTTCCCTGCCAGAAAGTCCAGGTGGCACCACCACTTTAGAAGGTTCTCCATCTGTGCC	83	83		ZNF277	343361;243361	NM_021994.2:205
363	ZNF521	NM_015461.2	525-625	CAAGGATCAGACTTCCCCTAGCCATGGAGAAGGTTGCGATTTTGGAGAGGAAGAAGGTGGCCCTGGGCTTCCATACCCGTGTCAATTCTGTGACAAGTCG	83	81		ZNF521	310692;210692	NM_015461.2:525
364	ZNF533	NM_152520.4	2155-2255	ATTCCAGAGAGAAACACATCACTAGATTGACGAGGGCTTTTAGAGACTGCTCCTATAATTGAGGAATCAGCAGCATAGGCTTTATCTCCCTACTTCCTCC	84	80		ZNF385B	343368;243368	NM_152520.4:2155
